# Supplementary material for: Energetic evolution of cellular Transportomes
Source: BMC Genomics. 2018 May 30;19:418. doi: 10.1186/s12864-018-4816-5 (PMC5977736; doi:10.1186/s12864-018-4816-5)
Supplement: Supplementary file 2 — Data S1. Genomic and transportome data on the organisms included in the study. (XLSX 255 kb) [file 12864_2018_4816_MOESM2_ESM.xlsx]

## Sheet: Bacterial transportomes
	Organisms
	Mycoplasma haemofelis Ohio2	Candidatus Mycoplasma haemominutum 'Birmingham 1'	Mycoplasma wenyonii str. Massachusetts	Mycoplasma parvum str. Indiana	Mycoplasma genitalium M6282	Mycoplasma hominis ATCC 23114	Baumannia cicadellinicola str. Hc	Strawberry lethal yellows phytoplasma (CPA) str. NZSb11	Aster yellows witches'-broom phytoplasma AYWB	Ureaplasma urealyticum serovar 10 str. ATCC33699	Onion yellows phytoplasma OY-M	Candidatus Endolissoclinum patellaL2	Mycoplasma crocodyli MP145	Mycoplasma hyopneumoniae J	Ehrlichia chaffeensis str. Arkansas	Dehalococcoides mccartyi GY50	Spiroplasma chrysopicola DF1	Bartonella clarridgeiae 73	Candidatus Symbiobacter mobilis CR	Gardnerella vaginalis 40905	Candidatus Arthromitus sp. SFB-mouse-Japan	Chlorobium tepidum TLS	Taylorella equigenitalis 1456	Caldicellulosiruptor lactoaceticus 6A	Weissella koreensis KACC 15510	Atopobium parvulum DSM 20469	Fervidobacterium nodosum Rt17B1	Bifidobacterium thermophilum RBL67	Prevotella ruminicola 23	Haemophilus parasuis SH0165	Streptococcus oralis Uo5	Fervidobacterium pennivorans DSM 9078	Erysipelothrix rhusiopathiae str. Fujisawa	Moorella thermoacetica ATCC 39073	Kosmotoga olearia TBF 19.5.1	Thermomicrobium roseum DSM 5159	Trichodesmium erythraeum IMS101	Corynebacterium diphtheriae NCTC 13129	Turneriella parva DSM 21527	Robiginitalea biformata HTCC2501	Aerococcus urinae ACS-120-V-Col10a	Bifidobacterium breve UCC2003	Gloeobacter violaceus PCC 7421	Bifidobacterium dentium Bd1	Meiothermus ruber DSM 1279	Rhodomicrobium vannielii ATCC 17100	Cellvibrio japonicus Ueda107	Truepera radiovictrix DSM 17093	Desulfotomaculum reducens MI1
Genome Size(Kb)	1155.94	513.88	650.23	564.4	579.5	665.45	686.19	959.78	723.97	874.48	853.1	1481.19	934.38	897.41	1176.25	1407.42	1123.32	1522.74	2991.84	1617.55	1620.01	2154.95	1652.89	2674.81	1441.47	1543.8	1948.94	2291.64	3619.56	2269.16	1958.69	2166.38	1787.94	2628.78	2302.13	2920.74	7750.11	2488.64	4409.3	3530.38	2080.97	2422.68	4659.02	2636.4	3097.46	4014.47	4576.57	3260.5	3608.1
Total Transporter Proteins	13	15	15	16	19	24	25	26	27	30	32	32	45	45	51	63	67	74	91	95	97	103	111	116	117	119	122	122	127	130	134	137	139	147	149	153	155	155	157	159	159	167	171	192	192	198	207	208	209
Transportome source	All bacterial transportomes are predicted by TransAAP
Transporter classes (families)
ATP-Dependent	6 (46.15%)	6 (40%)	5 (33.33%)	6 (37.5%)	9 (47.37%)	13 (54.17%)	8 (32%)	16 (61.54%)	19 (70.37%)	18 (60%)	23 (71.88%)	16 (50%)	18 (40%)	19 (42.22%)	19 (37.25%)	26 (41.27%)	29 (43.28%)	35 (47.3%)	38 (41.76%)	43 (45.26%)	30 (30.93%)	41 (39.81%)	35 (31.53%)	58 (50%)	28 (23.93%)	48 (40.34%)	52 (42.62%)	47 (38.52%)	22 (17.32%)	37 (28.46%)	49 (36.57%)	54 (39.42%)	49 (35.25%)	51 (34.69%)	68 (45.64%)	63 (41.18%)	60 (38.71%)	42 (27.1%)	39 (24.84%)	28 (17.61%)	55 (34.59%)	62 (37.13%)	65 (38.01%)	73 (38.02%)	94 (48.96%)	78 (39.39%)	67 (32.37%)	96 (46.15%)	66 (31.58%)
The ATP-binding Cassette (ABC) Superfamily	5 (38.46%)	6 (33.33%)	5 (26.67%)	6 (31.25%)	9 (42.11%)	13 (37.5%)	8 (28%)	16 (38.46%)	19 (44.44%)	18 (50%)	23 (43.75%)	16 (40.63%)	18 (31.11%)	19 (33.33%)	19 (19.61%)	26 (26.98%)	29 (28.36%)	35 (24.32%)	38 (23.08%)	43 (36.84%)	30 (19.59%)	41 (23.3%)	35 (27.03%)	58 (35.34%)	28 (14.53%)	48 (27.73%)	52 (29.51%)	47 (28.69%)	22 (13.39%)	37 (25.38%)	49 (29.85%)	54 (31.39%)	49 (26.62%)	51 (21.77%)	68 (40.94%)	63 (29.41%)	60 (27.1%)	42 (23.23%)	39 (14.01%)	28 (11.95%)	55 (28.3%)	62 (31.14%)	65 (29.82%)	73 (32.81%)	94 (39.58%)	78 (23.74%)	67 (22.22%)	96 (40.38%)	66 (20.57%)
The Arsenite-Antimonite (ArsAB) Efflux Family	0	0	0	0	0	0	0	0	0	0	0	0	0	0	0	0	0	0	0	0	0	7	0	1	0	0	0	0	0	0	0	0	0	0	0	0	4	0	0	1	0	0	3	0	0	1	0	1	0
The Chloroplast Envelope Protein Translocase (CEPT or Tic-Toc) Family	0	0	0	0	0	0	0	0	0	0	0	0	0	0	0	0	0	0	0	0	0	0	0	0	0	0	0	0	0	0	0	0	0	0	0	0	2	0	0	1	0	0	0	0	0	0	0	0	0
The Bacterial Competence-related DNA Transformation Transporter (DNA-T) Family	0	0	0	0	0	0	0	0	0	0	0	0	0	0	1	2	1	1	1	1	1	2	1	3	2	3	1	1	1	0	2	1	2	3	1	2	1	1	0	1	2	1	0	0	9	1	1	3	3
The H+- or Na+-translocating F-type, V-type and A-type ATPase (F-ATPase) Superfamily	1	1	1	1	1	1	1	0	0	1	0	1	1	1	1	1	1	1	1	1	1	1	1	1	1	5	7	1	1	1	1	1	1	1	1	1	1	1	1	1	2	1	1	1	1	1	1	1	1
The Fimbrilin/Protein Exporter (FPE) Family	0	0	0	0	0	0	0	0	0	0	0	0	0	0	0	0	0	0	0	0	0	0	0	0	0	0	0	0	0	0	0	0	0	0	0	0	0	0	0	0	1	0	0	0	0	0	0	0	0
The Filamentous Phage Exporter (FPhE) Family	0	0	0	0	0	0	0	0	0	0	0	0	0	0	0	0	0	0	0	0	0	0	0	0	0	0	0	0	0	0	0	0	0	0	0	0	0	0	0	0	0	0	0	0	0	0	0	0	0
The H+-translocating Pyrophosphatase (H+-PPase) Family	0	0	0	0	0	0	0	0	0	0	0	0	0	0	0	2	0	0	1	0	0	1	0	1	0	0	1	0	1	0	0	1	0	2	1	1	0	0	2	1	0	0	0	0	0	1	0	0	1
The Type III (Virulence-related) Secretory Pathway (IIISP) Family	0	0	0	0	0	0	0	0	0	0	0	0	0	0	0	0	0	4	5	0	4	0	0	5	0	0	4	0	0	0	0	4	0	5	0	4	0	0	5	0	0	0	0	0	0	4	6	0	5
The Type II (General) Secretory Pathway (IISP) Family	0	0	0	0	0	0	0	0	0	0	0	0	0	0	0	0	0	0	0	0	0	0	0	0	0	0	0	0	0	0	0	0	0	0	0	0	0	0	0	0	0	0	1	0	0	0	0	0	0
The Type IV (Conjugal DNA-Protein Transfer or VirB) Secretory Pathway (IVSP) Family	0	0	0	0	0	0	0	1	1	0	4	1	1	2	7	1	3	11	0	2	1	1	1	1	1	1	0	2	0	1	1	0	2	2	1	2	4	0	1	0	1	4	1	4	0	14	1	0	4
The Mitochondrial Protein Translocase (MPT) Family	0	0	0	0	0	0	0	0	1	0	0	0	0	0	0	0	0	0	0	0	0	0	0	0	0	0	0	0	0	0	0	0	0	1	0	0	0	0	1	0	0	0	0	0	0	0	0	0	0
The Outer Membrane Protein Secreting Main Terminal Branch (MTB)	0	0	0	0	0	0	0	0	0	0	0	0	0	0	0	2	0	0	8	0	1	0	0	2	0	0	2	2	0	1	0	2	0	2	2	0	2	0	2	0	0	0	2	0	3	3	7	2	5
The P-type ATPase (P-ATPase) Superfamily	0	0	0	0	0	3	0	5	5	2	5	1	2	1	0	1	5	0	1	4	3	5	2	3	7	6	1	6	2	1	5	2	7	3	1	8	4	4	5	4	4	4	6	5	5	6	5	5	4
The Septal DNA Translocator (S-DNA-T) Family	0	0	0	0	0	0	0	0	0	0	0	0	0	0	0	0	0	0	0	0	0	0	0	0	0	0	0	0	0	0	0	0	0	0	0	0	0	0	0	0	0	0	0	0	0	0	0	0	0
Ion Channels	0 (0%)	0 (0%)	0 (0%)	0 (0%)	1 (5.26%)	1 (4.17%)	1 (4%)	1 (3.85%)	1 (3.7%)	3 (10%)	1 (3.13%)	1 (3.13%)	4 (8.89%)	1 (2.22%)	0 (0%)	6 (9.52%)	2 (2.99%)	8 (10.81%)	12 (13.19%)	5 (5.26%)	7 (7.22%)	14 (13.59%)	9 (8.11%)	9 (7.76%)	6 (5.13%)	4 (3.36%)	4 (3.28%)	8 (6.56%)	10 (7.87%)	9 (6.92%)	8 (5.97%)	8 (5.84%)	3 (2.16%)	12 (8.16%)	7 (4.7%)	6 (3.92%)	15 (9.68%)	7 (4.52%)	24 (15.29%)	25 (15.72%)	5 (3.14%)	8 (4.79%)	17 (9.94%)	8 (4.17%)	9 (4.69%)	16 (8.08%)	19 (9.18%)	10 (4.81%)	15 (7.18%)
The ATP-gated Cation Channel (ACC) Family	0	0	0	0	0	0	0	0	0	0	0	0	0	0	0	0	0	0	0	0	0	0	0	0	0	0	0	0	0	0	0	0	0	0	0	0	0	0	0	0	0	0	0	0	0	0	0	0	0
The Ammonia Transporter Channel (Amt) Family	0	0	0	0	0	0	0	0	0	2	0	0	0	0	0	1	0	0	1	1	0	3	0	2	1	0	0	2	1	0	0	0	0	1	1	1	2	0	3	1	0	1	1	1	1	1	2	1	1
The Annexin (Annexin) Family	0	0	0	0	0	0	0	0	0	0	0	0	0	0	0	0	0	0	0	0	0	0	0	0	0	0	0	0	0	0	0	0	0	0	0	0	0	0	0	0	0	0	0	0	0	0	0	0	0
The Bcl-2 (Bcl-2) Family	0	0	0	0	0	0	0	0	0	0	0	0	0	0	0	0	0	0	0	0	0	0	0	0	0	0	0	0	0	0	0	0	0	0	0	0	0	0	0	0	0	0	0	0	0	0	0	0	0
The Anion Channel-forming Bestrophin (Bestrophin) Family	0	0	0	0	0	0	0	0	0	0	0	0	0	0	0	0	0	0	0	0	0	0	0	0	0	0	0	0	0	0	0	0	0	0	1	0	2	0	0	2	0	0	0	0	0	0	0	0	0
The BCL2/Adenovirus E1B-interacting Protein 3 (BNip3) Family	0	0	0	0	0	0	0	0	0	0	0	0	0	0	0	0	0	0	0	0	0	0	0	0	0	0	0	0	0	0	0	0	0	0	0	0	0	0	0	0	0	0	0	0	0	0	0	0	0
The CD20 Ca2+ Channel (CD20) Family	0	0	0	0	0	0	0	0	0	0	0	0	0	0	0	0	0	0	0	0	0	0	0	0	0	0	0	0	0	0	0	0	0	0	0	0	0	0	0	0	0	0	0	0	0	0	0	0	0
The Intracellular Chloride Channel (CLIC) Family	0	0	0	0	0	0	0	0	0	0	0	0	0	0	0	0	0	0	0	0	0	0	0	0	0	0	0	0	0	0	0	0	0	0	0	0	0	0	0	0	0	0	0	0	0	0	0	0	0
The Gap Junction-forming Connexin (Connexin) Family	0	0	0	0	0	0	0	0	0	0	0	0	0	0	0	0	0	0	0	0	0	0	0	0	0	0	0	0	0	0	0	0	0	0	0	0	0	0	0	0	0	0	0	0	0	0	0	0	0
The Ca2+ Release-activated Ca2+ (CRAC) Channel (CRAC-C) Family	0	0	0	0	0	0	0	0	0	0	0	0	0	0	0	0	0	0	0	0	0	0	0	0	0	0	0	0	0	0	0	0	0	0	0	0	0	0	0	0	0	0	0	0	0	0	0	0	0
The Copper Transporter (Ctr) Family	0	0	0	0	0	0	0	0	0	0	0	0	0	0	0	0	0	0	0	0	0	0	0	0	0	0	0	0	0	0	0	0	0	0	0	0	0	0	0	0	0	0	0	0	0	0	0	0	0
The Epithelial Chloride Channel (E-ClC) Family	0	0	0	0	0	0	0	0	0	0	0	0	0	0	0	0	0	0	0	0	0	0	0	1	0	0	0	0	0	0	0	0	0	0	0	0	0	0	0	0	0	0	0	0	0	0	0	0	0
The Epithelial Na+ Channel (ENaC) Family	0	0	0	0	0	0	0	0	0	0	0	0	0	0	0	0	0	0	0	0	0	0	0	0	0	0	0	0	0	0	0	0	0	0	0	0	0	0	0	0	0	0	0	0	0	0	0	0	0
The Envelope Virus E1 Channel (EVE1-C) Family	0	0	0	0	0	0	0	0	0	0	0	0	0	0	0	0	0	0	2	0	2	0	1	3	0	0	0	0	0	0	0	1	0	1	2	1	0	0	2	2	0	0	0	0	2	0	0	0	3
The Glutamate-gated Ion Channel (GIC) Family of Neurotransmitter Receptors	0	0	0	0	0	0	0	0	0	0	0	0	0	0	0	0	0	0	0	0	0	0	0	0	0	0	0	0	0	0	0	0	0	0	0	0	0	0	0	0	0	0	0	0	0	0	0	0	0
The Intracellular Chloride Channel (ICC) Family	0	0	0	0	0	0	0	0	0	0	0	0	0	0	0	0	0	0	0	0	0	0	0	0	0	0	0	0	0	0	0	0	0	0	0	0	0	0	0	0	0	0	0	0	0	0	0	0	0
The Gap Junction-forming Innexin (Innexin) Family	0	0	0	0	0	0	0	0	0	0	0	0	0	0	0	0	0	0	0	0	0	0	0	0	0	0	0	0	0	0	0	0	0	0	0	0	0	0	0	0	0	0	0	0	0	0	0	0	0
The Inward Rectifier K+ Channel (IRK-C) Family	0	0	0	0	0	0	0	0	0	0	0	0	0	0	0	0	0	0	0	0	0	0	0	0	0	0	0	0	0	0	0	0	0	0	0	0	1	0	0	0	0	0	0	0	0	0	0	0	0
The Neurotransmitter Receptor, Cys loop, Ligand-gated Ion Channel (LIC) Family	0	0	0	0	0	0	0	0	0	0	0	0	0	0	0	0	0	0	0	0	0	0	1	0	0	1	0	0	1	0	0	0	0	0	0	0	0	0	0	0	0	0	1	0	0	0	0	0	0
The Yeast Stretch-Activated, Cation-Selective, Ca2+ Channel, Mid1 (Mid1) Family	0	0	0	0	0	0	0	0	0	0	0	0	0	0	0	0	0	0	0	0	0	0	0	0	0	0	0	0	0	0	0	0	0	0	0	0	0	0	0	0	0	0	0	0	0	0	0	0	0
The Major Intrinsic Protein (MIP) Family	0	0	0	0	1	0	0	0	0	0	0	0	2	1	0	0	2	0	0	2	0	1	0	0	2	0	0	2	1	1	3	0	0	0	0	1	0	1	2	1	1	2	3	2	1	0	0	3	1
The CorA Metal Ion Transporter (MIT) Family	0	0	0	0	0	0	1	0	0	0	0	1	0	0	0	2	0	0	1	0	2	1	0	0	1	0	0	1	1	1	2	0	1	1	1	0	0	1	1	1	0	1	1	1	1	2	3	1	2
The H+- or Na+-translocating Bacterial Flagellar Motor 1ExbBD Outer Membrane Transport Energizer (Mo	0	0	0	0	0	0	0	0	0	0	0	0	0	0	0	0	0	4	4	0	1	3	4	1	0	0	1	0	2	4	0	1	0	3	0	1	0	0	7	1	0	0	2	0	0	10	9	0	2
The Large Conductance Mechanosensitive Ion Channel (MscL) Family	0	0	0	0	0	1	0	1	1	0	1	0	1	0	0	1	0	1	1	1	0	1	1	0	2	1	0	1	1	0	1	2	1	0	0	0	0	1	0	2	1	1	1	1	1	0	0	1	0
The Small Conductance Mechanosensitive Ion Channel (MscS) Family	0	0	0	0	0	0	0	0	0	0	0	0	0	0	0	1	0	2	1	0	1	3	1	1	0	1	1	1	2	2	1	1	1	1	1	1	6	2	2	7	2	1	5	1	1	1	3	2	1
The Non-selective Cation Channel-2 (NSCC2) Family	0	0	0	0	0	0	0	0	0	0	0	0	0	0	0	0	0	0	0	0	0	0	0	0	0	0	0	0	0	0	0	0	0	0	0	0	0	0	0	0	0	0	0	0	0	0	0	0	0
The Polycystin Cation Channel (PCC) Family	0	0	0	0	0	0	0	0	0	0	0	0	0	0	0	0	0	0	0	0	0	0	0	0	0	0	0	0	0	0	0	0	0	0	0	0	0	0	0	0	0	0	0	0	0	0	0	0	0
The Plasmolipin (Plasmolipin) Family	0	0	0	0	0	0	0	0	0	0	0	0	0	0	0	0	0	0	0	0	0	0	0	0	0	0	0	0	0	0	0	0	0	0	0	0	0	0	0	0	0	0	0	0	0	0	0	0	0
The Phospholamban (Ca2+-channel and Ca2+-ATPase Regulator) (PLB) Family	0	0	0	0	0	0	0	0	0	0	0	0	0	0	0	0	0	0	0	0	0	0	0	0	0	0	0	0	0	0	0	0	0	0	0	0	0	0	0	0	0	0	0	0	0	0	0	0	0
The Phospholemman (PLM) Family	0	0	0	0	0	0	0	0	0	0	0	0	0	0	0	0	0	0	0	0	0	0	0	0	0	0	0	0	0	0	0	0	0	0	0	0	0	0	0	0	0	0	0	0	0	0	0	0	0
The Presenilin ER Ca2+ Leak Channel (Presenilin) Family	0	0	0	0	0	0	0	0	0	0	0	0	0	0	0	0	0	0	0	0	0	0	0	0	0	0	0	0	0	0	0	0	0	0	0	0	0	0	0	0	0	0	0	0	0	0	0	0	0
The Ryanodine-Inositol 1,4,5-triphosphate Receptor Ca2+ Channel (RIR-CaC) Family	0	0	0	0	0	0	0	0	0	0	0	0	0	0	0	0	0	0	1	0	0	0	0	0	0	0	0	0	0	0	0	0	0	0	0	0	0	0	0	0	0	0	0	0	0	0	0	0	0
The Pore-forming Tail Tip pb2 Protein of Phage T5 (T5-pb2) Family	0	0	0	0	0	0	0	0	0	0	0	0	0	0	0	0	0	0	0	0	0	0	0	0	0	0	0	0	0	0	0	0	0	0	0	0	0	0	0	0	0	0	0	0	0	0	0	0	0
The Chloroplast Envelope Anion Channel-forming Tic110 (Tic110) Family	0	0	0	0	0	0	0	0	0	0	0	0	0	0	0	0	0	0	0	0	0	0	0	0	0	0	0	0	0	0	0	0	0	0	0	0	0	0	0	0	0	0	0	0	0	0	0	0	0
The Homotrimeric Cation Channel (TRIC) Family	0	0	0	0	0	0	0	0	0	0	0	0	0	0	0	0	0	0	0	1	0	0	0	0	0	1	0	1	1	1	0	0	0	0	0	0	0	1	0	1	0	1	0	1	1	0	0	0	1
The Transient Receptor Potential Ca2+ Channel (TRP-CC) Family	0	0	0	0	0	0	0	0	0	0	0	0	0	0	0	0	0	0	0	0	0	0	0	0	0	0	0	0	0	0	0	0	0	0	0	0	0	0	0	0	0	0	0	0	0	0	0	0	0
The Anion Channel Tweety (Tweety) Family	0	0	0	0	0	0	0	0	0	0	0	0	0	0	0	0	0	0	0	0	0	0	0	0	0	0	0	0	0	0	0	0	0	0	0	0	0	0	0	0	0	0	0	0	0	0	0	0	0
The Urea/Amide Channel (UAC) Family	0	0	0	0	0	0	0	0	0	0	0	0	0	0	0	0	0	0	0	0	0	0	0	0	0	0	0	0	0	0	0	0	0	0	0	0	0	0	0	0	1	0	0	0	0	0	0	0	0
The Urea Transporter (UT) Family	0	0	0	0	0	0	0	0	0	0	0	0	0	0	0	0	0	0	0	0	0	0	0	0	0	0	0	0	0	0	0	0	0	0	0	0	0	0	0	0	0	0	0	0	0	0	0	0	0
The Voltage-gated Ion Channel (VIC) Superfamily	0	0	0	0	0	0	0	0	0	1	0	0	1	0	0	1	0	0	0	0	0	1	0	0	0	0	1	0	0	0	1	1	0	0	1	0	3	1	6	4	0	1	1	1	0	0	0	2	2
The Plant Plasmodesmata (PPD) Family	0	0	0	0	0	0	0	0	0	0	0	0	0	0	0	0	0	0	0	0	0	0	0	0	0	0	0	0	0	0	0	0	0	0	0	0	0	0	0	0	0	0	0	0	0	0	0	0	0
The Mitochondrial and Plastid Porin (MPP) Family	0	0	0	0	0	0	0	0	0	0	0	0	0	0	0	0	0	0	0	0	0	0	0	0	0	0	0	0	0	0	0	0	0	0	0	0	0	0	0	0	0	0	0	0	0	0	0	0	0
The Nucleotide-sensitive Anion-selective Channel, ICln (ICln) Family	0	0	0	0	0	0	0	0	0	0	0	0	0	0	0	0	0	0	0	0	0	0	0	0	0	0	0	0	0	0	0	0	0	0	0	0	0	0	0	0	0	0	0	0	0	0	0	0	0
The OmpA-OmpF Porin (OOP) Family	0	0	0	0	0	0	0	0	0	0	0	0	0	0	0	0	0	1	1	0	1	0	1	1	0	0	1	0	0	0	0	1	0	3	0	1	0	0	1	1	0	0	0	0	0	2	2	0	2
The Outer Membrane Factor (OMF) Family	0	0	0	0	0	0	0	0	0	0	0	0	0	0	0	0	0	0	0	0	0	1	0	0	0	0	0	0	0	0	0	0	0	2	0	0	1	0	0	1	0	0	2	0	1	0	0	0	0
The Outer Membrane Receptor (OMR) Family	0	0	0	0	0	0	0	0	0	0	0	0	0	0	0	0	0	0	0	0	0	0	0	0	0	0	0	0	0	0	0	0	0	0	0	0	0	0	0	1	0	0	0	0	0	0	0	0	0
The Outer Bacterial Membrane Secretin (Secretin) Family	0	0	0	0	0	0	0	0	0	0	0	0	0	0	0	0	0	0	0	0	0	0	0	0	0	0	0	0	0	0	0	1	0	0	0	0	0	0	0	0	0	0	0	0	0	0	0	0	0
The Outer Membrane Auxiliary (OMA) Protein Family	0	0	0	0	0	0	0	0	0	0	0	0	0	0	0	0	0	0	0	0	0	0	0	0	0	0	0	0	0	0	0	0	0	0	0	0	0	0	0	0	0	0	0	0	0	0	0	0	0
The Voltage-gated Proton Channel (VPC) Family	0	0	0	0	0	0	0	0	0	0	0	0	0	0	0	0	0	0	0	0	0	0	0	0	0	0	0	0	0	0	0	0	0	0	0	0	0	0	0	0	0	0	0	0	0	0	0	0	0
The Outer Membrane Protein Insertion Porin (OmpIP) Family	0	0	0	0	0	0	0	0	0	0	0	0	0	0	0	0	0	0	0	0	0	0	0	0	0	0	0	0	0	0	0	0	0	0	0	0	0	0	0	0	0	0	0	0	0	0	0	0	0
The Cyanobacterial Porin (CBP) Family	0	0	0	0	0	0	0	0	0	0	0	0	0	0	0	0	0	0	0	0	0	0	0	0	0	0	0	0	0	0	0	0	0	0	0	0	0	0	0	0	0	0	0	0	0	0	0	0	0
Secondary Transporter	4 (30.77%)	5 (33.33%)	6 (40%)	6 (37.5%)	5 (26.32%)	8 (33.33%)	11 (44%)	8 (30.77%)	6 (22.22%)	5 (16.67%)	7 (21.88%)	14 (43.75%)	11 (24.44%)	12 (26.67%)	26 (50.98%)	27 (42.86%)	22 (32.84%)	27 (36.49%)	34 (37.36%)	39 (41.05%)	40 (41.24%)	38 (36.89%)	60 (54.05%)	42 (36.21%)	77 (65.81%)	34 (28.57%)	62 (50.82%)	60 (49.18%)	89 (70.08%)	66 (50.77%)	58 (43.28%)	68 (49.64%)	52 (37.41%)	76 (51.7%)	69 (46.31%)	76 (49.67%)	72 (46.45%)	94 (60.65%)	86 (54.78%)	98 (61.64%)	61 (38.36%)	80 (47.9%)	80 (46.78%)	103 (53.65%)	86 (44.79%)	94 (47.47%)	112 (54.11%)	99 (47.6%)	117 (55.98%)
The 2-Hydroxycarboxylate Transporter (2-HCT) Family	0	0	0	0	0	0	0	1	2	0	2	0	0	0	0	0	0	0	0	0	0	0	0	0	1	0	0	0	0	0	0	0	1	0	0	0	0	0	0	0	0	0	0	0	0	0	0	0	0
The ATP:ADP Antiporter (AAA) Family	0	0	0	0	0	0	0	0	0	0	0	0	0	0	0	0	0	0	0	0	0	0	0	0	0	0	0	0	0	0	0	0	0	0	0	0	1	0	0	0	0	0	0	0	0	0	0	0	0
The Amino Acid/Auxin Permease (AAAP) Family	0	0	0	0	0	0	0	0	0	0	0	0	0	0	0	0	0	0	0	0	0	0	0	0	0	0	0	0	0	0	0	0	0	0	0	0	0	0	0	0	0	0	0	0	0	0	0	0	0
The Aspartate:Alanine Exchanger (AAE) Family	0	0	0	0	0	0	0	0	0	0	0	0	0	0	0	0	0	0	1	0	0	0	0	0	0	0	0	0	2	1	0	0	0	0	0	0	0	2	0	0	0	0	0	0	0	0	0	0	0
The p-Aminobenzoyl-glutamate Transporter (AbgT) Family	0	0	0	0	0	0	0	0	0	0	0	0	0	0	0	0	0	0	0	0	1	0	1	0	0	0	0	0	1	0	0	0	0	0	0	0	0	1	0	0	0	0	1	0	0	0	0	0	0
The Arsenical Resistance-3 (ACR3) Family	0	0	0	0	0	0	0	0	0	0	0	0	0	0	0	1	0	0	1	0	0	1	0	0	0	0	0	0	0	0	0	0	0	1	0	0	1	0	1	1	0	0	1	0	0	1	0	1	2
The Anion Exchanger (AE) Family	0	0	0	0	0	0	0	0	0	0	0	0	0	0	0	0	0	0	0	0	0	0	0	0	0	0	0	0	0	0	0	0	0	0	0	0	0	0	0	0	0	0	0	0	0	0	0	0	0
The Auxin Efflux Carrier (AEC) Family	0	0	0	0	0	0	0	0	0	0	0	0	0	0	1	0	1	0	0	2	0	1	0	2	0	0	1	2	1	0	1	1	1	1	0	0	1	0	1	0	1	4	0	3	1	1	3	1	0
The Alanine or Glycine:Cation Symporter (AGCS) Family	0	0	0	0	0	0	0	0	0	0	0	0	0	0	2	0	0	0	0	0	0	1	1	0	0	0	0	0	2	2	1	0	0	0	0	0	2	2	1	2	2	0	0	0	1	0	0	1	3
The Autoinducer-2 Exporter (AI-2E) Family (Formerly the PerM Family, TC #9.B.22)	0	0	0	0	0	0	0	0	0	0	0	0	0	0	1	0	0	1	1	1	2	1	1	2	3	1	2	1	1	2	2	2	2	2	2	1	4	2	2	1	4	1	3	1	2	1	2	6	2
The Amino Acid-Polyamine-Organocation (APC) Family	0	1	1	1	0	1	1	0	0	2	0	0	3	3	0	0	3	3	0	3	3	1	0	2	9	1	0	8	0	0	3	0	3	9	1	5	1	3	3	1	0	6	3	11	1	3	1	2	10
The Aromatic Acid Exporter (ArAE) Family	0	0	0	0	0	0	0	0	0	0	0	0	0	0	0	0	1	0	0	0	0	0	0	0	0	0	0	0	0	0	2	0	1	0	0	0	0	2	1	0	1	0	0	0	0	2	0	0	1
The Arsenite-Antimonite (ArsB) Efflux Family	0	0	0	0	0	0	0	0	0	0	0	1	0	0	0	1	0	0	0	1	0	1	0	0	0	0	3	0	0	0	0	3	0	1	4	1	0	0	0	0	0	1	0	0	1	1	0	1	4
The Short Chain Fatty Acid Uptake (AtoE) Family	0	0	0	0	0	0	0	0	0	0	0	0	0	0	0	0	0	0	0	0	0	0	0	0	0	0	0	0	0	0	0	0	0	0	0	0	0	0	0	1	0	0	0	0	0	0	0	0	0
The Bile Acid:Na+ Symporter (BASS) Family	0	0	0	0	0	0	0	0	0	0	0	0	0	0	0	0	0	0	0	0	0	0	0	0	0	0	0	1	1	0	0	0	0	1	0	0	0	1	1	1	0	1	0	1	0	0	0	0	1
The Betaine/Carnitine/Choline Transporter (BCCT) Family	0	0	0	0	0	0	0	0	0	0	0	0	0	0	0	0	0	0	0	0	0	0	0	0	0	0	0	0	0	0	0	0	0	0	0	0	0	3	0	0	0	0	0	0	0	0	0	0	2
The Benzoate:H+ Symporter (BenE) Family	0	0	0	0	0	0	0	0	0	0	0	0	0	0	0	0	0	0	0	0	0	0	0	0	0	0	0	0	0	0	0	0	0	1	0	0	0	0	0	0	0	0	0	0	0	1	0	0	0
The Biotin Uptake Transporter (BUT) Family	0	0	0	0	0	0	0	1	0	0	1	0	0	0	0	1	0	1	0	1	2	0	0	2	0	0	1	1	0	1	2	1	4	2	1	1	1	1	0	0	3	1	0	1	1	0	0	1	1
The Ca2+:Cation Antiporter (CaCA) Family	1	1	1	1	0	0	0	0	0	0	0	1	0	0	0	0	1	0	1	0	1	0	0	1	0	0	1	0	1	1	0	1	0	1	1	1	2	0	1	1	0	0	0	0	3	1	1	1	1
The Cadmium Resistance (CadD) Family	0	0	0	0	0	0	0	0	0	0	0	0	0	0	0	0	0	0	0	0	0	0	0	0	1	0	0	1	1	0	1	0	0	0	0	0	0	0	0	0	0	0	1	0	0	0	0	0	0
The Cation-Chloride Cotransporter (CCC) Family	0	0	0	0	0	0	0	0	0	0	0	0	0	0	0	0	0	0	0	0	0	0	0	0	0	0	0	0	0	0	0	0	0	0	0	0	1	0	0	0	0	0	0	0	0	0	0	0	0
The Cation Diffusion Facilitator (CDF) Family	0	0	0	0	0	0	0	0	0	0	0	0	0	0	1	1	0	1	2	1	2	3	1	1	1	1	2	2	2	2	2	2	1	1	2	2	0	1	3	3	1	2	2	2	2	2	1	3	3
The Chromate Ion Transporter (CHR) Family	0	0	0	0	0	0	0	0	0	0	0	0	2	2	0	0	0	0	0	0	2	0	0	0	0	0	2	0	2	0	0	2	4	0	2	0	1	0	0	0	2	0	1	0	3	0	1	1	1
The Citrate-Mg2+:H+ (CitM) Citrate-Ca2+:H+ (CitH) Symporter (CitMHS) Family	0	0	0	0	0	0	0	0	0	0	0	0	0	0	0	0	0	0	0	0	0	0	0	0	0	0	0	0	0	0	0	0	0	0	0	0	0	0	0	0	1	0	0	0	0	0	0	0	0
The Chloride Carrier/Channel (ClC) Family	1	0	0	1	0	0	0	0	0	0	0	0	0	0	0	0	0	0	0	2	0	1	1	0	2	1	1	3	1	0	2	1	1	1	0	0	0	1	1	1	0	2	2	2	1	0	1	0	1
The Concentrative Nucleoside Transporter (CNT) Family	0	0	0	0	0	0	0	0	0	0	0	0	0	0	0	0	0	0	0	0	0	0	0	0	1	0	0	0	0	1	0	0	0	0	0	0	1	0	1	1	1	0	0	0	0	1	0	1	0
The Monovalent Cation:Proton Antiporter-1 (CPA1) Family	0	0	0	0	0	0	1	0	0	0	0	0	0	0	0	0	0	0	0	0	0	0	0	0	4	1	0	1	0	1	1	0	0	0	0	0	1	1	1	2	0	1	1	1	1	1	3	2	0
The Monovalent Cation:Proton Antiporter-2 (CPA2) Family	0	0	0	0	0	0	0	0	0	0	0	0	0	0	1	2	0	1	1	0	1	2	0	0	1	0	0	2	2	2	0	0	0	1	0	3	2	2	5	1	1	1	5	1	0	4	4	4	1
The Monovalent Cation (K+ or Na+):Proton Antiporter-3 (CPA3) Family	0	0	0	0	0	0	0	0	0	0	0	0	0	0	7	0	0	0	0	0	0	0	6	0	0	0	6	0	0	0	0	6	0	0	15	7	6	4	0	0	0	0	0	0	7	9	5	19	0
The Choline Transporter Like (CTL) Family	0	0	0	0	0	0	0	0	0	0	0	0	0	0	0	0	0	0	0	0	0	0	0	0	0	0	0	0	0	0	0	0	0	0	0	0	0	0	0	0	0	0	0	0	0	0	0	0	0
The Dicarboxylate/Amino Acid:Cation (Na+ or H+) Symporter (DAACS) Family	0	0	0	0	0	0	0	0	0	0	0	0	0	0	1	0	1	1	0	1	2	0	2	0	0	0	0	0	0	1	1	0	1	0	0	0	0	2	0	2	3	0	1	1	0	1	2	0	2
The Divalent Anion:Na+ Symporter (DASS) Family	0	0	0	0	0	0	0	0	0	0	0	0	0	0	0	0	0	1	0	0	0	0	2	0	0	0	0	0	2	2	0	0	0	2	0	0	1	1	1	1	0	0	0	0	0	1	0	2	4
The C4-Dicarboxylate Uptake (Dcu) Family	0	0	0	0	0	0	0	0	0	0	0	0	0	0	0	0	0	0	0	0	0	0	0	0	0	0	0	0	2	2	0	0	0	0	0	0	0	2	0	0	0	0	0	0	0	0	0	0	0
The C4-dicarboxylate Uptake C (DcuC) Family	0	0	0	0	0	0	0	0	0	0	0	0	0	0	0	0	1	0	0	0	0	0	0	0	2	0	0	0	0	0	0	0	2	0	0	0	0	1	0	1	2	0	0	0	0	0	0	0	0
The Drug/Metabolite Transporter (DMT) Superfamily	0	0	0	0	0	0	0	0	0	0	0	1	0	0	0	4	1	1	0	4	2	2	2	2	6	4	5	3	6	6	5	6	1	9	4	9	8	3	8	5	2	6	7	6	7	9	7	8	13
The Equilibrative Nucleoside Transporter (ENT) Family	0	0	0	0	0	0	0	0	0	0	0	0	0	0	0	0	0	0	0	0	0	0	0	0	0	0	0	0	0	0	0	0	0	0	0	0	0	0	0	0	0	0	0	0	0	0	0	0	0
The Glutamate:Na+ Symporter (ESS) Family	0	0	0	0	0	0	0	0	0	0	0	0	0	0	0	0	0	0	0	0	0	0	2	0	0	0	0	0	0	1	0	0	0	0	0	0	0	0	0	0	1	0	0	0	0	0	0	0	0
The Folate-Biopterin Transporter (FBT) Family	0	0	0	0	0	0	0	0	0	0	0	0	0	0	0	0	0	0	0	0	0	0	0	0	0	0	0	0	0	0	0	0	0	0	0	0	1	0	0	0	0	0	0	0	0	0	0	0	0
The Formate-Nitrite Transporter (FNT) Family	0	0	0	0	0	0	0	0	0	0	0	0	0	0	0	0	1	0	0	0	1	0	0	0	0	0	0	0	0	1	1	0	1	1	0	1	0	1	0	0	1	0	0	0	0	0	1	0	0
The Gluconate:H+ Symporter (GntP) Family	0	0	0	0	0	0	0	0	0	0	0	0	0	0	0	0	0	0	0	0	0	0	0	0	1	0	1	0	0	2	0	1	0	2	1	0	0	2	0	2	1	0	0	3	0	0	1	0	0
The Glycoside-Pentoside-Hexuronide (GPH):Cation Symporter Family	0	0	0	0	0	0	0	0	0	0	0	0	0	0	0	0	0	0	0	0	0	0	0	0	2	0	1	1	3	0	0	2	0	0	0	0	2	0	2	0	0	3	2	4	0	0	3	1	0
The Glycerol Uptake (GUP) Family	0	0	0	0	0	0	0	0	0	0	0	0	0	0	0	0	0	0	1	0	1	0	0	0	0	0	0	0	0	0	1	0	2	0	0	0	1	0	1	1	0	0	1	0	0	0	0	1	0
The Hydroxy/Aromatic Amino Acid Permease (HAAAP) Family	0	0	0	0	0	0	0	0	0	0	0	0	0	0	0	0	0	0	0	0	0	0	0	0	0	0	0	0	0	3	0	0	0	0	0	0	0	1	0	0	0	0	0	0	0	0	0	0	0
The 2-Keto-3-Deoxygluconate Transporter (KDGT) Family	0	0	0	0	0	0	0	0	0	0	0	0	0	0	0	0	0	0	0	0	0	0	0	0	0	2	0	0	0	0	0	0	0	0	0	0	0	0	0	0	2	0	0	0	0	0	0	0	0
The K+ Uptake Permease (KUP) Family	0	0	0	0	0	0	0	0	0	0	0	0	0	0	0	0	0	0	1	1	0	1	0	0	0	1	0	1	0	0	0	0	0	0	0	0	0	0	2	0	0	1	0	1	0	2	0	0	0
The Lysosomal Cystine Transporter (LCT) Family	0	0	0	0	0	0	0	0	0	0	0	0	0	0	0	0	0	0	0	0	0	0	0	0	0	0	0	0	0	0	0	0	0	0	0	0	0	0	0	0	0	0	0	0	0	0	0	0	0
The Lactate Permease (LctP) Family	0	0	0	0	0	0	0	0	0	0	0	0	0	0	0	0	0	0	0	0	0	0	0	1	1	0	0	0	1	1	0	0	0	1	0	0	0	2	0	0	0	0	0	0	0	1	1	1	3
The Branched Chain Amino Acid Exporter (LIV-E) Family	0	0	0	0	0	0	0	0	0	0	0	0	0	0	0	0	0	0	0	0	0	0	0	0	0	0	0	2	1	0	1	0	0	1	0	0	0	2	0	0	2	0	0	2	1	1	0	0	1
The Branched Chain Amino Acid:Cation Symporter (LIVCS) Family	0	0	0	0	0	0	0	0	0	0	0	0	0	0	0	0	0	0	0	1	0	0	0	0	1	0	0	0	0	1	1	0	3	0	0	0	0	1	0	1	2	1	0	0	0	0	0	0	0
The L-Lysine Exporter (LysE) Family	0	0	0	0	0	0	0	0	0	0	0	0	0	0	0	0	0	0	0	0	0	0	0	0	0	0	0	0	0	1	0	0	0	0	0	0	0	1	1	0	0	0	0	0	0	0	0	0	0
The Mitochondrial Carrier (MC) Family	0	0	0	0	0	0	0	0	0	0	0	0	0	0	0	0	0	0	0	0	0	0	0	0	0	0	0	0	0	0	0	0	0	0	0	0	0	0	0	0	0	0	0	0	0	0	0	0	0
The 4 TMS Multidrug Endosomal Transporter (MET) Family	0	0	0	0	0	0	0	0	0	0	0	0	0	0	0	0	0	0	0	0	0	0	0	0	0	0	0	0	0	0	0	0	0	0	0	0	0	0	0	0	0	0	0	0	0	0	0	0	0
The Chloroplast Maltose Exporter (MEX) Family	0	0	0	0	0	0	0	0	0	0	0	0	0	0	0	0	0	0	0	0	0	0	0	0	0	0	0	0	0	0	0	0	0	0	0	0	0	0	0	0	0	0	0	0	0	0	0	0	0
The Major Facilitator Superfamily (MFS)	0	1	1	1	2	0	3	0	0	0	0	1	0	3	6	6	1	8	3	10	2	8	6	10	16	3	13	15	17	6	7	15	5	15	20	30	7	19	12	17	10	29	10	37	21	16	26	10	12
The Multidrug/Oligosaccharidyl-lipid/Polysaccharide (MOP) Flippase Superfamily	0	0	1	0	0	3	1	4	3	2	3	1	1	1	0	0	3	1	5	2	8	2	3	4	6	4	8	4	14	3	6	8	7	4	6	3	3	2	3	9	5	7	8	11	4	4	8	9	5
The Malonate:Na+ Symporter (MSS) Family	0	0	0	0	0	0	0	0	0	0	0	0	0	0	0	0	0	0	0	0	0	0	0	0	0	0	0	0	0	0	0	0	0	0	0	0	0	0	0	2	0	1	0	0	0	0	0	0	0
The Mitochondrial Tricarboxylate Carrier (MTC) Family	0	0	0	0	0	0	0	0	0	0	0	0	0	0	0	0	0	0	0	0	0	0	0	0	0	0	0	0	0	0	0	0	0	0	0	0	0	0	0	0	0	0	0	0	0	0	0	0	0
The Nucleobase:Cation Symporter-1 (NCS1) Family	0	0	0	0	0	0	0	0	0	0	0	0	0	0	0	0	0	0	1	2	1	0	0	0	1	0	0	1	0	0	1	0	0	0	0	0	0	0	0	1	0	0	0	0	0	0	0	0	2
The Nucleobase:Cation Symporter-2 (NCS2) Family	0	0	0	0	0	0	0	0	0	0	0	0	0	0	0	0	2	0	0	2	2	1	2	2	4	2	2	3	3	3	3	2	3	3	0	1	1	3	0	0	2	3	0	3	0	0	0	0	4
The NhaA Na+:H+ Antiporter (NhaA) Family	0	0	0	0	0	0	0	0	0	0	0	0	0	0	0	0	0	1	1	1	0	0	0	0	0	1	0	1	0	1	0	0	0	0	0	0	0	0	0	1	0	1	0	1	0	0	0	0	0
The NhaB Na+:H+ Antiporter (NhaB) Family	0	0	0	0	0	0	0	0	0	0	0	0	0	0	0	0	0	0	0	0	0	0	0	0	0	0	0	0	0	0	0	0	0	0	0	0	0	0	0	0	0	0	0	0	0	0	0	0	0
The NhaC Na+:H+ Antiporter (NhaC) Family	0	0	0	0	0	0	0	0	0	0	0	0	0	0	0	0	0	0	0	1	0	0	2	0	1	2	1	0	2	3	0	1	0	0	0	0	0	1	0	1	1	0	0	1	0	0	0	0	2
The NhaD Na+:H+ Antiporter (NhaD) Family	0	0	0	0	0	0	0	0	0	0	0	0	0	0	0	0	0	0	0	0	0	0	0	0	0	0	0	0	2	0	0	0	0	0	0	0	0	0	0	1	0	0	0	0	0	0	1	0	0
The Ni2+-Co2+ Transporter (NiCoT) Family	0	0	0	0	0	0	0	0	0	0	0	0	0	0	0	0	0	0	0	0	0	0	0	0	0	0	0	0	0	1	0	0	0	0	0	0	0	0	0	0	0	0	2	0	0	0	0	0	1
The Metal Ion (Mn2+-iron) Transporter (Nramp) Family	0	0	0	0	0	0	1	0	0	0	0	0	0	0	0	0	0	0	0	0	0	1	0	2	1	1	0	1	0	0	1	0	0	0	0	1	0	0	0	2	0	1	0	1	0	1	0	0	0
The Neurotransmitter:Sodium Symporter (NSS) Family	0	0	0	0	0	0	0	0	0	0	0	0	0	0	0	0	0	0	0	0	0	0	1	0	0	0	1	0	2	2	1	1	0	0	0	0	0	1	1	0	0	0	0	0	0	0	0	0	3
The Organo Anion Transporter (OAT) Family	0	0	0	0	0	0	0	0	0	0	0	0	0	0	0	0	0	0	0	0	0	0	0	0	0	0	0	0	0	0	0	0	0	0	0	0	0	0	0	0	0	1	0	0	0	0	0	0	0
The Oligopeptide Transporter (OPT) Family	0	0	0	0	0	0	0	0	0	0	0	0	0	0	0	0	0	0	0	0	0	0	0	0	0	0	0	0	0	0	0	0	0	1	0	0	0	1	0	0	0	0	0	0	0	1	0	0	1
The Organic Solute Transporter (OST) Family	0	0	0	0	0	0	0	0	0	0	0	0	0	0	0	0	0	0	0	0	0	0	0	0	0	0	0	0	0	0	0	0	0	0	0	0	0	0	0	0	0	0	0	0	0	0	0	0	0
The Cytochrome Oxidase Biogenesis (Oxa1) Family	1	1	1	1	1	1	1	1	1	1	1	1	1	1	1	1	1	1	1	1	1	1	1	1	2	2	1	1	1	1	2	1	1	1	1	1	1	2	1	1	2	1	1	1	1	1	1	1	1
The Inorganic Phosphate Transporter (PiT) Family	0	0	0	0	0	0	1	0	0	0	0	0	0	0	0	1	0	0	1	0	0	0	0	0	0	2	2	0	0	1	0	2	0	1	2	0	0	1	1	1	0	1	0	0	0	0	1	0	1
The Phosphate:Na+ Symporter (PNaS) Family	0	0	0	0	0	0	0	0	0	0	0	0	1	0	0	0	0	0	0	0	0	1	0	0	0	0	0	0	2	0	1	0	3	1	0	0	0	0	1	0	0	0	0	0	0	0	1	0	3
The Proton-dependent Oligopeptide Transporter (POT) Family	0	0	0	0	0	0	0	0	0	0	0	0	0	0	0	0	0	0	0	0	0	0	0	0	2	0	0	0	1	0	0	0	0	0	0	0	0	1	0	1	0	0	1	0	0	0	0	0	1
The Reduced Folate Carrier (RFC) Family	0	0	0	0	0	0	0	0	0	0	0	0	0	0	0	0	0	0	0	0	0	0	0	0	0	0	0	0	0	0	0	0	0	0	0	0	0	0	0	0	0	0	0	0	0	0	0	0	0
The Riboflavin Transporter (RFT) Family	0	0	0	0	0	0	0	0	0	0	0	0	0	0	0	0	1	0	0	1	1	0	0	1	1	1	1	1	0	0	1	1	1	0	0	0	0	0	0	0	1	1	0	1	0	0	0	0	0
The Resistance to Homoserine/Threonine (RhtB) Family	0	0	0	0	0	0	1	0	0	0	0	0	0	0	0	1	0	1	0	0	0	1	0	0	0	0	0	0	1	1	0	0	0	1	0	0	0	1	0	2	0	1	0	2	3	2	2	0	0
The Resistance-Nodulation-Cell Division (RND) Superfamily	0	0	0	0	1	1	0	1	0	0	0	4	0	0	1	2	1	1	4	0	1	2	3	3	0	0	2	0	4	2	0	3	1	3	2	1	5	3	9	10	0	0	18	1	2	14	13	2	3
The Na+-dependent Bicarbonate Transporter (SBT) Family	0	0	0	0	0	0	0	0	0	0	0	0	0	0	0	0	0	0	0	0	0	0	0	0	0	0	0	0	0	0	0	0	0	0	0	0	0	0	1	0	0	0	0	0	1	0	0	0	0
The Silicon Transporter (Sit) Family	0	0	0	0	0	0	0	0	0	0	0	0	0	0	0	0	0	0	0	0	0	0	0	0	0	0	0	0	0	0	0	0	0	0	0	0	0	0	0	0	0	0	0	0	0	0	0	0	0
The Solute:Sodium Symporter (SSS) Family	0	0	0	0	0	0	0	0	0	0	0	0	0	0	1	3	0	2	4	0	2	3	6	2	2	1	2	2	3	3	2	1	0	3	1	2	9	4	7	8	3	1	5	2	3	7	11	2	10
The Vitamin A Receptor/Transporter (STRA6) Family	0	0	0	0	0	0	0	0	0	0	0	0	0	0	0	0	0	0	0	0	0	0	0	0	0	0	0	0	0	0	0	0	0	0	0	0	0	0	0	0	0	0	0	0	0	0	0	0	0
The Sulfate Permease (SulP) Family	0	0	0	0	0	0	0	0	0	0	0	0	0	0	0	0	0	0	0	0	0	1	1	0	0	0	0	0	1	0	0	0	0	0	0	0	2	1	5	5	0	0	0	0	0	0	1	1	2
The Twin Arginine Targeting (Tat) Family	0	0	0	0	0	0	0	0	0	0	0	2	0	0	1	2	0	1	1	0	0	1	2	0	0	1	0	0	1	2	0	0	0	1	0	2	1	2	2	1	0	0	1	0	1	2	3	2	1
The Telurite-resistance/Dicarboxylate Transporter (TDT) Family	0	0	0	0	0	0	0	0	0	0	0	0	1	0	0	0	2	0	1	0	1	0	0	1	0	1	0	0	0	0	1	0	0	0	0	0	0	1	0	0	0	0	0	0	1	0	0	0	0
The Threonine/Serine Exporter (ThrE) Family	0	0	0	0	0	0	1	0	0	0	0	0	0	0	0	0	0	0	0	1	0	0	0	1	2	0	0	1	1	1	1	0	2	0	1	0	0	3	0	0	3	1	0	1	0	0	1	0	0
The Tripartite ATP-independent Periplasmic Transporter (TRAP-T) Family	0	0	0	0	0	0	0	0	0	0	0	1	0	0	1	0	0	0	3	0	0	0	8	0	0	0	0	0	0	1	0	0	0	3	0	0	4	0	6	3	0	0	0	0	11	3	3	9	6
The K+ Transporter (Trk) Family	1	1	1	1	1	1	0	0	0	0	0	1	1	1	1	1	1	1	0	0	1	0	1	1	1	0	1	1	1	1	2	1	1	1	1	2	1	1	0	1	1	0	1	1	2	0	1	3	3
The Tricarboxylate Transporter (TTT) Family	0	0	0	0	0	0	0	0	0	0	0	0	0	0	0	0	0	0	0	0	0	0	5	0	0	0	0	0	0	0	0	2	0	0	0	0	0	0	0	0	0	0	0	0	4	0	0	2	0
The Vacuolar Iron Transporter (VIT) Family	0	0	0	0	0	0	0	0	0	0	0	0	0	0	0	0	0	0	0	0	0	1	0	0	2	0	1	0	0	0	1	1	0	0	1	1	0	2	0	0	0	0	0	0	0	0	1	1	0
The Zinc (Zn2+)-Iron (Fe2+) Permease (ZIP) Family	0	0	0	0	0	1	0	0	0	0	0	0	1	1	0	0	0	0	0	0	0	0	0	1	0	1	1	0	1	0	1	1	0	0	1	1	0	0	0	2	0	0	2	0	0	0	1	0	0
Phosphotransferase System (PTS)	2 (15.38%)	3 (20%)	3 (20%)	3 (18.75%)	3 (15.79%)	1 (4.17%)	4 (16%)	0 (0%)	0 (0%)	1 (3.33%)	0 (0%)	0 (0%)	10 (22.22%)	11 (24.44%)	0 (0%)	0 (0%)	13 (19.4%)	0 (0%)	3 (3.3%)	4 (4.21%)	15 (15.46%)	3 (2.91%)	2 (1.8%)	2 (1.72%)	4 (3.42%)	29 (24.37%)	0 (0%)	2 (1.64%)	1 (0.79%)	15 (11.54%)	16 (11.94%)	0 (0%)	34 (24.46%)	3 (2.04%)	0 (0%)	0 (0%)	0 (0%)	4 (2.58%)	2 (1.27%)	0 (0%)	35 (22.01%)	10 (5.99%)	0 (0%)	3 (1.56%)	0 (0%)	4 (2.02%)	2 (0.97%)	0 (0%)	2 (0.96%)
The PTS Galactitol (Gat) Family	0	0	0	0	0	0	0	0	0	0	0	0	0	0	0	0	0	0	0	0	0	0	0	0	0	0	0	0	0	0	0	0	0	0	0	0	0	0	0	0	0	0	0	0	0	0	0	0	0
The PTS Glucose-Glucoside (Glc) Family	0	0	0	0	0	0	0	0	0	0	0	0	0	0	0	0	0	0	0	0	0	0	0	0	0	0	0	0	0	0	0	0	0	0	0	0	0	0	0	0	0	0	0	0	0	0	0	0	0
General PTS	1	1	1	1	1	0	1	0	0	0	0	0	1	1	0	0	1	0	1	1	1	1	1	2	1	1	0	1	0	1	1	0	1	1	0	0	0	1	1	0	1	1	0	1	0	2	1	0	1
Sugar Specific PTS	1	2	2	2	2	1	3	0	0	1	0	0	9	10	0	0	12	0	2	3	14	2	1	0	3	28	0	1	1	14	15	0	33	2	0	0	0	3	1	0	34	9	0	2	0	2	1	0	1
Unclassified	1 (7.69%)	1 (6.67%)	1 (6.67%)	1 (6.25%)	1 (5.26%)	1 (4.17%)	1 (4%)	1 (3.85%)	1 (3.7%)	3 (10%)	1 (3.13%)	1 (3.13%)	2 (4.44%)	2 (4.44%)	6 (11.76%)	4 (6.35%)	1 (1.49%)	4 (5.41%)	4 (4.4%)	4 (4.21%)	5 (5.15%)	7 (6.8%)	5 (4.5%)	5 (4.31%)	2 (1.71%)	4 (3.36%)	4 (3.28%)	5 (4.1%)	5 (3.94%)	3 (2.31%)	3 (2.24%)	7 (5.11%)	1 (0.72%)	5 (3.4%)	5 (3.36%)	8 (5.23%)	8 (5.16%)	8 (5.16%)	6 (3.82%)	8 (5.03%)	3 (1.89%)	7 (4.19%)	9 (5.26%)	5 (2.6%)	3 (1.56%)	6 (3.03%)	7 (3.38%)	3 (1.44%)	9 (4.31%)
The ATP Exporter (ATP-E) Family	0	0	0	0	0	0	0	0	0	0	0	0	0	0	0	0	0	0	0	0	0	0	0	0	0	0	0	0	0	0	0	0	0	0	0	0	0	0	0	0	0	0	0	0	0	0	0	0	0
The Bacteriocin Immunity Protein (BIP) Family	0	0	0	0	0	0	0	0	0	0	0	0	0	0	0	0	0	0	0	0	0	0	0	0	0	0	0	0	0	0	0	0	0	0	0	0	0	0	0	0	0	0	0	0	0	0	0	0	0
The ComC DNA Uptake Competence (ComC) Family	0	0	0	0	0	0	0	0	0	0	0	0	0	0	0	0	0	0	0	0	0	0	0	0	0	0	0	0	0	0	0	0	0	0	0	0	0	0	0	0	0	0	0	0	0	0	0	0	0
The Capsular Polysaccharide Exporter (CPS-E) Family	0	0	0	0	0	0	0	0	0	0	0	0	0	0	0	0	0	0	0	0	0	0	0	0	0	0	0	0	0	0	0	0	0	0	0	0	0	0	0	0	0	0	0	0	0	0	0	0	0
The Double Stranded RNA Transporter (dsRNA-T) Family	0	0	0	0	0	0	0	0	0	0	0	0	0	0	0	0	0	0	0	0	0	0	0	0	0	0	0	0	0	0	0	0	0	0	0	0	0	0	0	0	0	0	0	0	0	0	0	0	0
The Ethanolamine Facilitator (EAF) Family	0	0	0	0	0	0	0	0	0	0	0	0	0	0	0	0	0	0	0	0	0	0	0	0	0	0	0	0	0	0	0	0	0	0	0	0	0	0	0	0	0	0	0	0	0	0	0	0	0
The Ferrous Iron Uptake (FeoB) Family	0	0	0	0	0	0	0	0	0	1	0	0	0	0	0	1	0	0	1	0	2	2	1	2	0	2	1	1	1	0	1	2	0	3	4	0	3	0	1	1	0	1	0	0	0	1	1	0	5
The Low Affinity Fe2+ Transporter (FeT) Family	0	0	0	0	0	0	0	0	0	0	0	0	0	0	0	0	0	0	0	0	0	0	0	0	0	0	0	0	0	0	0	0	0	0	0	0	0	0	0	0	0	0	0	0	0	0	0	0	0
The Ferroportin (FP) Family	0	0	0	0	0	0	0	0	0	0	0	0	0	0	0	0	0	0	0	0	0	0	0	0	0	0	0	0	0	0	0	0	0	0	0	0	0	0	0	0	0	0	0	0	0	0	0	0	0
The Peptidoglycolipid Addressing Protein (GAP) Family	0	0	0	0	0	0	0	0	0	0	0	0	0	0	0	0	0	0	0	0	0	0	0	0	0	0	0	0	0	0	0	0	0	0	0	0	0	0	0	0	0	0	0	0	0	0	0	0	0
The HlyC/CorC (HCC) Family	0	0	0	0	1	1	0	1	1	1	1	1	1	1	1	1	1	0	1	2	1	2	1	0	1	1	1	2	2	1	1	1	1	0	1	1	2	3	3	3	1	2	3	2	1	1	1	1	1
The Iron/Lead Transporter (ILT) Superfamily	0	0	0	0	0	0	0	0	0	0	0	0	0	0	0	0	0	0	0	1	0	0	0	1	0	0	0	0	0	0	0	1	0	0	0	0	0	0	0	0	0	2	1	1	1	1	2	0	0
The Gram-positive Bacterial Hemoglobin Receptor (IsdB) Family	0	0	0	0	0	0	0	0	0	0	0	0	0	0	0	0	0	0	0	0	0	0	0	0	0	0	0	0	0	0	0	0	0	0	0	0	0	0	0	0	0	0	0	0	0	0	0	0	0
The Lysosomal Protein Import (LPI) Family	0	0	0	0	0	0	0	0	0	0	0	0	0	0	0	0	0	0	0	0	0	0	0	0	0	0	0	0	0	0	0	0	0	0	0	0	0	0	0	0	0	0	0	0	0	0	0	0	0
The Lipid-translocating Exporter (LTE) Family	0	0	0	0	0	0	0	0	0	0	0	0	0	0	0	0	0	0	0	0	0	0	0	0	0	0	0	0	0	0	0	0	0	0	0	0	0	0	0	0	0	0	0	0	0	0	0	0	0
The Magnesium Transporter1 (MagT1) Family	0	0	0	0	0	0	0	0	0	0	0	0	0	0	0	0	0	0	0	0	0	0	0	0	0	0	0	0	0	0	0	0	0	0	0	0	0	0	0	0	0	0	0	0	0	0	0	0	0
The MerC Mercuric Ion (Hg2+) Uptake (MerC) Family	0	0	0	0	0	0	0	0	0	0	0	0	0	0	0	0	0	0	0	0	0	0	0	0	0	0	0	0	0	0	0	0	0	0	0	0	0	0	0	0	0	0	0	0	0	0	0	0	0
The MerF Mercuric Ion (Hg2+) Uptake (MerF) Family	0	0	0	0	0	0	0	0	0	0	0	0	0	0	0	0	0	0	0	0	0	0	0	0	0	0	0	0	0	0	0	0	0	0	0	0	0	0	0	0	0	0	0	0	0	0	0	0	0
The MerTP Mercuric Ion (Hg2+) Permease (MerTP) Family	0	0	0	0	0	0	0	0	0	0	0	0	0	0	0	0	0	0	0	0	0	0	0	0	0	0	1	0	1	0	0	0	0	0	0	0	1	0	0	1	0	0	0	0	0	0	0	0	0
The Mg2+ Transporter-E (MgtE) Family	1	1	1	1	0	0	0	0	0	1	0	0	1	1	1	0	0	2	0	1	1	1	1	2	1	1	1	1	0	0	1	3	0	1	0	6	2	2	1	1	2	1	2	1	1	1	0	2	1
The Non ABC Multidrug Exporter (N-MDE) Family	0	0	0	0	0	0	0	0	0	0	0	0	0	0	0	0	0	0	0	0	0	0	0	0	0	0	0	0	0	0	0	0	0	0	0	0	0	0	0	0	0	0	0	0	0	0	0	0	0
The NhaE Na+(K+):H+ Antiporter (NhaE) Family	0	0	0	0	0	0	0	0	0	0	0	0	0	0	0	0	0	0	0	0	0	0	0	0	0	0	0	0	0	0	0	0	0	0	0	0	0	0	0	0	0	0	0	0	0	0	0	0	0
The NIPA Mg2+ Uptake Permease (NIPA) Family	0	0	0	0	0	0	0	0	0	0	0	0	0	0	0	0	0	0	0	0	0	0	0	0	0	0	0	0	0	0	0	0	0	0	0	0	0	0	0	0	0	0	0	0	0	0	0	0	0
The Peroxisomal Protein Importer (PPI) Family	0	0	0	0	0	0	0	0	0	0	0	0	0	0	0	0	0	0	0	0	0	0	0	0	0	0	0	0	0	0	0	0	0	0	0	0	0	0	0	0	0	0	0	0	0	0	0	0	0
The Integral Membrane Peroxisomal Protein Importer-2 (PPI2) Family	0	0	0	0	0	0	0	0	0	0	0	0	0	0	0	0	0	0	0	0	0	0	0	0	0	0	0	0	0	0	0	0	0	0	0	0	0	0	0	0	0	0	0	0	0	0	0	0	0
The Putative Peptide Uptake or Activated Fatty Acid Export Permease (PUP) Family	0	0	0	0	0	0	0	0	0	0	0	0	0	0	0	0	0	0	0	0	0	0	0	0	0	0	0	0	0	0	0	0	0	0	0	0	0	0	0	0	0	0	0	0	0	0	0	0	0
The Pyocin R2 Phage P2 Tail Fiber Protein (Pyocin R2) Family	0	0	0	0	0	0	0	0	0	0	0	0	0	0	0	0	0	0	0	0	0	0	0	0	0	0	0	0	0	0	0	0	0	0	0	0	0	0	0	0	0	0	0	0	0	0	0	0	0
The Putative SdpAB Peptide Antibiotic-like Killing Factor Exporter (SdpAB) Family	0	0	0	0	0	0	0	0	0	0	0	0	0	0	0	0	0	0	0	0	0	0	0	0	0	0	0	0	0	0	0	0	0	0	0	0	0	0	0	0	0	0	0	0	0	0	0	0	0
The SdpC (Peptide-Antibiotic Killer Factor) Immunity Protein, SdpI (SdpI) Family	0	0	0	0	0	0	0	0	0	0	0	0	0	0	0	1	0	0	0	0	1	0	0	0	0	0	0	0	0	0	0	0	0	1	0	0	0	1	0	1	0	0	0	0	0	0	0	0	0
The Tellurium Ion Resistance (TerC) Family	0	0	0	0	0	0	1	0	0	0	0	0	0	0	1	1	0	2	1	0	0	2	1	0	0	0	0	1	0	1	0	0	0	0	0	1	0	1	1	1	0	1	3	1	0	2	2	0	2
The Putative 4-Toluene Sulfonate Uptake Permease (TSUP) Family	0	0	0	0	0	0	0	0	0	0	0	0	0	0	0	0	0	0	0	0	0	0	0	0	0	0	0	0	0	0	0	0	0	0	0	0	0	0	0	0	0	0	0	0	0	0	0	0	0
The Unknown BART Superfamily-1 (UBS1) Family	0	0	0	0	0	0	0	0	0	0	0	0	0	0	0	0	0	0	0	0	0	0	0	0	0	0	0	0	1	0	0	0	0	0	0	0	0	1	0	0	0	0	0	0	0	0	0	0	0
The YggT or Fanciful K+ Uptake-B (FkuB; YggT) Family	0	0	0	0	0	0	0	0	0	0	0	0	0	0	3	0	0	0	1	0	0	0	1	0	0	0	0	0	0	1	0	0	0	0	0	0	0	0	0	0	0	0	0	0	0	0	1	0	0
The Non-Classical Protein Exporter (NCPE) Family	0	0	0	0	0	0	0	0	0	0	0	0	0	0	0	0	0	0	0	0	0	0	0	0	0	0	0	0	0	0	0	0	0	0	0	0	0	0	0	0	0	0	0	0	0	0	0	0	0
The Ca2+-dependent Phospholipid Scramblase (Scramblase) Family	0	0	0	0	0	0	0	0	0	0	0	0	0	0	0	0	0	0	0	0	0	0	0	0	0	0	0	0	0	0	0	0	0	0	0	0	0	0	0	0	0	0	0	0	0	0	0	0	0
[truncated: 29 more columns]

## Sheet: Archaeal transportomes
	Organisms
	Cenarchaeum symbiosum A	Methanothermus fervidus DSM 2088	Methanopyrus kandleri AV19	Aeropyrum camini SY1 = JCM12091	Pyrolobus fumarii 1A	Methanocaldococcus fervens AG86	Archaeoglobus profundus DSM 5631	Pyrobaculum neutrophilum V24Sta	Candidatus Korarchaeum cryptofilum OPF8	Pyrobaculum oguniense TE7	Aeropyrum pernix K1	Methanotorris igneus Kol 5	Pyrobaculum calidifontis JCM 11548	Ignisphaera aggregans DSM 17230	Pyrobaculum arsenaticum DSM 13514	Thermogladius cellulolyticus 1633	Desulfurococcus mucosus DSM 2162	Staphylothermus marinus F1	Archaeoglobus veneficus SNP6	Thermoproteus uzoniensis 768-20	Thermofilum pendens Hrk 5	Archaeoglobus sulfaticallidus PM70-1	Thermofilum sp. 1910b	Metallosphaera cuprina Ar-4	Ferroglobus placidus DSM 10642	Caldivirga maquilingensis IC-167	Methanoregula formicicum	Pyrococcus horikoshii OT3	Vulcanisaeta moutnovskia 768-28	Candidatus boonei 6A8	Metallosphaera sedula DSM 5348	Pyrococcus abyssi GE5	Halobacterium salinarum NRC-1	Halorhabdus tiamatea SARL4B	Thermococcus gammatolerans EJ3	Methanomethylovorans hollandica DSM 15978	Natronomonas moolapensis 8.8.11	Methanolobus psychrophilus R15	Halomicrobium mukohataei DSM 12286	Salinarchaeum sp. Harcht-Bsk1	Halovivax ruber XH-70	Halophilic archaeon DL31	Natronobacterium gregoryi SP2	Natrialba magadii ATCC 43099	Haloferax mediterranei ATCC 33500	Haloferax volcanii DS2	Methanosarcina acetivorans C2A	Haloterrigena turkmenica DSM 5511
Genome Size(Kb)	2045.09	1243.34	1694.97	1595.99	1843.27	1507.25	1563.42	1769.82	1590.76	2452.92	1669.7	1854.2	2009.31	1875.95	2121.08	1356.32	1314.64	1570.49	1901.94	1936.06	1813.39	2076.93	1750.26	1840.35	2196.27	2077.57	2478.07	1738.5	2298.98	2542.94	2191.52	1768.56	2571.01	3146.16	2045.44	2714.01	2912.57	3072.77	3332.35	3255.26	3223.88	3643.16	3788.36	4443.64	3904.71	4012.9	5751.49	5440.78
Total Transporter Proteins	33	44	46	55	59	66	72	73	79	79	81	82	82	83	83	87	88	91	94	94	95	98	98	104	109	110	114	114	115	118	124	127	128	129	135	139	139	145	147	160	165	166	184	203	218	235	250	296
Transportome source	All archaeal transportomes are predicted by TransAAP
Transporter classes (families)
ATP-Dependent	12 (36.36%)	20 (45.45%)	10 (21.74%)	31 (56.36%)	24 (40.68%)	20 (30.3%)	24 (33.33%)	36 (49.32%)	32 (40.51%)	40 (50.63%)	37 (45.68%)	28 (34.15%)	34 (41.46%)	35 (42.17%)	38 (45.78%)	33 (37.93%)	29 (32.95%)	28 (30.77%)	36 (38.3%)	30 (31.91%)	50 (52.63%)	32 (32.65%)	47 (47.96%)	19 (18.27%)	30 (27.52%)	21 (19.09%)	31 (27.19%)	27 (23.68%)	23 (20%)	41 (34.75%)	19 (15.32%)	30 (23.62%)	34 (26.56%)	37 (28.68%)	31 (22.96%)	43 (30.94%)	46 (33.09%)	35 (24.14%)	43 (29.25%)	41 (25.63%)	44 (26.67%)	53 (31.93%)	57 (30.98%)	58 (28.57%)	59 (27.06%)	75 (31.91%)	94 (37.6%)	66 (22.3%)
The ATP-binding Cassette (ABC) Superfamily	10 (30.3%)	12 (27.27%)	8 (17.39%)	27 (49.09%)	18 (30.51%)	15 (22.73%)	19 (26.39%)	31 (42.47%)	27 (34.18%)	36 (45.57%)	32 (39.51%)	21 (25.61%)	29 (35.37%)	32 (38.55%)	33 (39.76%)	28 (32.18%)	25 (28.41%)	24 (26.37%)	30 (31.91%)	25 (26.6%)	42 (44.21%)	25 (25.51%)	42 (42.86%)	15 (14.42%)	24 (22.02%)	17 (15.45%)	21 (18.42%)	26 (22.81%)	18 (15.65%)	29 (24.58%)	16 (12.9%)	27 (21.26%)	24 (18.75%)	31 (24.03%)	29 (21.48%)	30 (21.58%)	34 (24.46%)	22 (15.17%)	37 (25.17%)	31 (19.38%)	32 (19.39%)	44 (26.51%)	45 (24.46%)	48 (23.65%)	49 (22.48%)	67 (28.51%)	76 (30.4%)	53 (17.91%)
The Arsenite-Antimonite (ArsAB) Efflux Family	0	2	1	0	2	2	1	3	1	1	2	3	2	0	2	0	1	1	0	2	2	1	1	0	1	0	2	0	1	0	0	1	2	1	1	0	4	2	2	2	1	1	4	2	3	2	1	3
The Chloroplast Envelope Protein Translocase (CEPT or Tic-Toc) Family	0	0	0	0	0	0	0	0	0	0	0	0	0	0	0	0	0	0	0	0	0	0	0	0	0	0	0	0	0	0	0	0	0	0	0	0	0	0	0	0	0	0	0	0	0	0	0	0
The Bacterial Competence-related DNA Transformation Transporter (DNA-T) Family	0	0	0	0	0	0	0	0	0	0	0	0	0	0	0	0	0	0	0	0	0	0	0	0	0	0	0	0	0	0	0	0	1	0	0	2	1	0	0	1	0	0	0	0	0	0	0	1
The H+- or Na+-translocating F-type, V-type and A-type ATPase (F-ATPase) Superfamily	1	1	1	1	1	1	1	1	1	1	1	1	1	1	1	1	1	1	1	1	1	1	1	1	1	1	1	1	1	1	1	1	1	1	1	1	1	1	1	1	1	1	1	1	1	1	2	1
The Fimbrilin/Protein Exporter (FPE) Family	0	0	0	0	0	0	0	0	0	0	0	0	0	0	0	0	0	0	0	0	0	0	0	0	0	0	0	0	0	0	0	0	0	0	0	0	0	0	0	0	0	0	0	0	0	0	0	0
The Filamentous Phage Exporter (FPhE) Family	0	0	0	0	0	0	0	0	0	0	0	0	0	0	0	0	0	0	0	0	0	0	0	0	0	0	0	0	0	0	0	0	0	0	0	0	0	0	0	0	0	0	0	0	0	0	0	0
The H+-translocating Pyrophosphatase (H+-PPase) Family	1	0	0	0	0	0	0	0	1	1	0	0	1	1	1	0	0	0	0	1	0	0	0	0	0	2	0	0	1	1	0	0	0	0	0	1	0	1	0	0	0	0	0	0	0	0	2	0
The Type III (Virulence-related) Secretory Pathway (IIISP) Family	0	0	0	0	0	0	0	0	0	0	0	0	0	0	0	0	0	0	0	0	0	0	0	0	0	0	0	0	0	0	0	0	0	0	0	0	0	0	0	0	0	0	0	0	0	0	0	0
The Type II (General) Secretory Pathway (IISP) Family	0	0	0	0	1	0	0	0	0	0	0	0	0	0	0	0	0	0	0	0	0	1	0	0	0	0	0	0	0	0	0	0	0	0	0	1	0	2	0	0	0	0	0	0	0	0	4	0
The Type IV (Conjugal DNA-Protein Transfer or VirB) Secretory Pathway (IVSP) Family	0	0	0	0	0	0	1	0	0	0	0	1	0	0	0	0	0	0	0	0	0	0	0	0	0	0	0	0	0	1	0	0	0	0	0	0	0	0	0	0	1	1	0	0	0	0	0	0
The Mitochondrial Protein Translocase (MPT) Family	0	0	0	0	0	0	0	0	0	0	0	0	0	0	0	0	0	0	0	0	0	0	0	1	0	0	0	0	0	0	0	0	0	0	0	0	0	0	0	0	0	0	0	0	0	0	0	0
The Outer Membrane Protein Secreting Main Terminal Branch (MTB)	0	0	0	0	0	0	0	0	0	0	0	0	0	0	0	0	0	0	0	0	0	0	0	0	0	0	0	0	0	0	0	0	0	0	0	0	0	0	0	0	0	0	0	0	0	0	0	0
The P-type ATPase (P-ATPase) Superfamily	0	5	0	3	2	2	2	1	2	1	2	2	1	1	1	4	2	2	5	1	5	4	3	2	4	1	7	0	2	9	2	1	6	4	0	8	6	7	3	6	9	6	7	7	6	5	9	8
The Septal DNA Translocator (S-DNA-T) Family	0	0	0	0	0	0	0	0	0	0	0	0	0	0	0	0	0	0	0	0	0	0	0	0	0	0	0	0	0	0	0	0	0	0	0	0	0	0	0	0	0	0	0	0	0	0	0	0
Ion Channels	6 (18.18%)	2 (4.55%)	4 (8.7%)	3 (5.45%)	5 (8.47%)	8 (12.12%)	5 (6.94%)	5 (6.85%)	2 (2.53%)	5 (6.33%)	4 (4.94%)	8 (9.76%)	6 (7.32%)	4 (4.82%)	6 (7.23%)	2 (2.3%)	2 (2.27%)	5 (5.49%)	7 (7.45%)	6 (6.38%)	3 (3.16%)	7 (7.14%)	2 (2.04%)	7 (6.73%)	7 (6.42%)	4 (3.64%)	9 (7.89%)	4 (3.51%)	6 (5.22%)	13 (11.02%)	7 (5.65%)	3 (2.36%)	7 (5.47%)	12 (9.3%)	5 (3.7%)	10 (7.19%)	8 (5.76%)	14 (9.66%)	13 (8.84%)	9 (5.63%)	9 (5.45%)	13 (7.83%)	11 (5.98%)	10 (4.93%)	16 (7.34%)	17 (7.23%)	19 (7.6%)	15 (5.07%)
The ATP-gated Cation Channel (ACC) Family	0	0	0	0	0	0	0	0	0	0	0	0	0	0	0	0	0	0	0	0	0	0	0	0	0	0	0	0	0	0	0	0	0	0	0	0	0	0	0	0	0	0	0	0	0	0	0	0
The Ammonia Transporter Channel (Amt) Family	2	0	1	0	1	1	0	1	0	0	0	2	0	0	1	0	0	0	3	1	0	3	0	2	1	1	2	0	0	2	1	0	0	0	0	1	2	2	1	1	0	0	1	0	2	2	3	1
The Annexin (Annexin) Family	0	0	0	0	0	0	0	0	0	0	0	0	0	0	0	0	0	0	0	0	0	0	0	0	0	0	0	0	0	0	0	0	0	0	0	0	0	0	0	0	0	0	0	0	0	0	0	0
The Bcl-2 (Bcl-2) Family	0	0	0	0	0	0	0	0	0	0	0	0	0	0	0	0	0	0	0	0	0	0	0	0	0	0	0	0	0	0	0	0	0	0	0	0	0	0	0	0	0	0	0	0	0	0	0	0
The Anion Channel-forming Bestrophin (Bestrophin) Family	0	0	0	0	0	0	0	0	0	0	0	0	0	0	0	0	0	0	0	0	0	0	0	0	0	0	0	0	0	0	0	0	0	0	0	0	0	0	0	0	0	0	0	0	0	0	0	0
The BCL2/Adenovirus E1B-interacting Protein 3 (BNip3) Family	0	0	0	0	0	0	0	0	0	0	0	0	0	0	0	0	0	0	0	0	0	0	0	0	0	0	0	0	0	0	0	0	0	0	0	0	0	0	0	0	0	0	0	0	0	0	0	0
The CD20 Ca2+ Channel (CD20) Family	0	0	0	0	0	0	0	0	0	0	0	0	0	0	0	0	0	0	0	0	0	0	0	0	0	0	0	0	0	0	0	0	0	0	0	0	0	0	0	0	0	0	0	0	0	0	0	0
The Intracellular Chloride Channel (CLIC) Family	0	0	0	0	0	0	0	0	0	0	0	0	0	0	0	0	0	0	0	0	0	0	0	0	0	0	0	0	0	0	0	0	0	0	0	0	0	0	0	0	0	0	0	0	0	0	0	0
The Gap Junction-forming Connexin (Connexin) Family	0	0	0	0	0	0	0	0	0	0	0	0	0	0	0	0	0	0	0	0	0	0	0	0	0	0	0	0	0	0	0	0	0	0	0	0	0	0	0	0	0	0	0	0	0	0	0	0
The Ca2+ Release-activated Ca2+ (CRAC) Channel (CRAC-C) Family	0	0	0	0	0	0	0	0	0	0	0	0	0	0	0	0	0	0	0	0	0	0	0	0	0	0	0	0	0	0	0	0	0	0	0	0	0	0	0	0	0	0	0	0	0	0	0	0
The Copper Transporter (Ctr) Family	0	0	0	0	0	0	0	0	0	0	0	0	0	0	0	0	0	0	0	0	0	0	0	0	0	0	0	0	0	0	0	0	0	0	0	0	0	0	0	0	0	0	0	0	0	0	0	0
The Epithelial Chloride Channel (E-ClC) Family	0	0	0	0	0	0	0	0	0	0	0	0	0	0	0	0	0	0	0	0	0	0	0	0	0	0	0	0	0	0	0	0	0	0	0	0	0	0	0	0	0	0	0	0	0	0	0	0
The Epithelial Na+ Channel (ENaC) Family	0	0	0	0	0	0	0	0	0	0	0	0	0	0	0	0	0	0	0	0	0	0	0	0	0	0	0	0	0	0	0	0	0	0	0	0	0	0	0	0	0	0	0	0	0	0	0	0
The Envelope Virus E1 Channel (EVE1-C) Family	0	0	0	0	0	0	0	0	0	0	0	0	0	0	0	0	0	0	0	0	0	0	0	0	0	0	0	0	0	0	0	0	0	0	0	0	0	0	0	0	0	0	0	0	0	0	0	0
The Glutamate-gated Ion Channel (GIC) Family of Neurotransmitter Receptors	0	0	0	0	0	0	0	0	0	0	0	0	1	0	0	0	0	0	0	0	0	0	0	0	0	0	0	0	0	0	0	0	0	0	0	0	0	0	0	0	0	0	0	0	0	0	0	0
The Intracellular Chloride Channel (ICC) Family	0	0	0	0	0	0	0	0	0	0	0	0	0	0	0	0	0	0	0	0	0	0	0	0	0	0	0	0	0	0	0	0	0	0	0	0	0	0	0	0	0	0	0	0	0	0	0	0
The Gap Junction-forming Innexin (Innexin) Family	0	0	0	0	0	0	0	0	0	0	0	0	0	0	0	0	0	0	0	0	0	0	0	0	0	0	0	0	0	0	0	0	0	0	0	0	0	0	0	0	0	0	0	0	0	0	0	0
The Inward Rectifier K+ Channel (IRK-C) Family	0	0	0	0	0	0	0	0	0	0	0	0	0	0	0	0	0	0	0	0	0	0	0	0	0	0	0	0	0	0	0	0	0	0	0	0	0	0	0	0	0	0	0	0	0	0	0	0
The Neurotransmitter Receptor, Cys loop, Ligand-gated Ion Channel (LIC) Family	0	0	0	0	0	0	0	0	0	0	0	0	0	0	0	0	0	0	0	0	0	0	0	0	0	0	1	0	0	2	0	0	0	0	0	0	0	0	0	0	0	0	0	0	0	0	0	0
The Yeast Stretch-Activated, Cation-Selective, Ca2+ Channel, Mid1 (Mid1) Family	0	0	0	0	0	0	0	0	0	0	0	0	0	0	0	0	0	0	0	0	0	0	0	0	0	0	0	0	0	0	0	0	0	0	0	0	0	0	0	0	0	0	0	0	0	0	0	0
The Major Intrinsic Protein (MIP) Family	2	0	0	0	0	0	0	0	0	0	0	0	0	0	0	0	0	0	0	0	0	1	0	0	1	0	1	0	0	1	0	0	0	0	0	1	0	0	1	0	0	0	1	0	0	0	0	0
The CorA Metal Ion Transporter (MIT) Family	1	0	0	0	0	1	1	1	1	1	0	2	1	0	1	0	0	1	0	1	1	0	0	0	1	0	0	2	1	2	0	1	0	1	0	3	0	1	1	0	0	1	0	0	1	1	1	0
The H+- or Na+-translocating Bacterial Flagellar Motor 1ExbBD Outer Membrane Transport Energizer (Mo	0	0	0	0	0	0	0	0	0	0	0	0	0	0	0	0	0	0	0	0	0	0	0	0	0	0	0	0	0	0	0	0	0	0	0	0	0	0	0	0	0	0	0	0	0	0	0	0
The Large Conductance Mechanosensitive Ion Channel (MscL) Family	0	0	0	0	0	0	0	0	0	0	0	0	0	0	0	0	0	0	0	0	0	0	0	0	0	0	0	0	0	2	0	0	0	0	0	0	0	1	0	0	0	0	0	0	0	0	1	0
The Small Conductance Mechanosensitive Ion Channel (MscS) Family	1	1	1	2	2	3	1	2	1	3	3	2	3	4	3	2	2	3	1	3	2	1	2	4	1	1	1	1	3	1	4	1	3	6	2	4	3	5	6	5	4	8	4	5	7	9	7	6
The Non-selective Cation Channel-2 (NSCC2) Family	0	0	0	0	0	0	0	0	0	0	0	0	0	0	0	0	0	0	0	0	0	0	0	0	0	0	0	0	0	0	0	0	0	0	0	0	0	0	0	0	0	0	0	0	0	0	0	0
The Polycystin Cation Channel (PCC) Family	0	0	0	0	0	0	0	0	0	0	0	0	0	0	0	0	0	0	0	0	0	0	0	0	0	0	0	0	0	0	0	0	0	0	0	0	0	0	0	0	0	0	0	0	0	0	1	0
The Plasmolipin (Plasmolipin) Family	0	0	0	0	0	0	0	0	0	0	0	0	0	0	0	0	0	0	0	0	0	0	0	0	0	0	0	0	0	0	0	0	0	0	0	0	0	0	0	0	0	0	0	0	0	0	0	0
The Phospholamban (Ca2+-channel and Ca2+-ATPase Regulator) (PLB) Family	0	0	0	0	0	0	0	0	0	0	0	0	0	0	0	0	0	0	0	0	0	0	0	0	0	0	0	0	0	0	0	0	0	0	0	0	0	0	0	0	0	0	0	0	0	0	0	0
The Phospholemman (PLM) Family	0	0	0	0	0	0	0	0	0	0	0	0	0	0	0	0	0	0	0	0	0	0	0	0	0	0	0	0	0	0	0	0	0	0	0	0	0	0	0	0	0	0	0	0	0	0	0	0
The Presenilin ER Ca2+ Leak Channel (Presenilin) Family	0	0	0	0	0	0	1	0	0	0	0	0	0	0	0	0	0	0	1	0	0	1	0	0	1	0	0	0	0	1	0	0	1	1	0	1	1	1	1	1	1	1	1	1	1	1	1	1
The Ryanodine-Inositol 1,4,5-triphosphate Receptor Ca2+ Channel (RIR-CaC) Family	0	0	0	0	0	0	0	0	0	0	0	0	0	0	0	0	0	0	0	0	0	0	0	0	0	0	0	0	0	0	0	0	0	0	0	0	0	0	0	0	0	0	0	0	0	0	0	0
The Pore-forming Tail Tip pb2 Protein of Phage T5 (T5-pb2) Family	0	0	0	0	0	0	0	0	0	0	0	0	0	0	0	0	0	0	0	0	0	0	0	0	0	0	0	0	0	0	0	0	0	0	0	0	0	0	0	0	0	0	0	0	0	0	0	0
The Chloroplast Envelope Anion Channel-forming Tic110 (Tic110) Family	0	0	0	0	0	0	0	0	0	0	0	0	0	0	0	0	0	0	0	0	0	0	0	0	0	0	0	0	0	0	0	0	0	0	0	0	0	0	0	0	0	0	0	0	0	0	0	0
The Homotrimeric Cation Channel (TRIC) Family	0	0	0	0	0	0	1	1	0	1	0	0	1	0	1	0	0	0	1	1	0	0	0	1	0	1	0	0	1	0	1	0	0	1	0	0	0	0	1	0	0	0	1	1	1	1	0	2
The Transient Receptor Potential Ca2+ Channel (TRP-CC) Family	0	0	0	0	0	0	0	0	0	0	0	0	0	0	0	0	0	0	0	0	0	0	0	0	0	0	0	0	0	0	0	0	0	0	0	0	0	0	0	0	0	0	0	0	0	0	0	0
The Anion Channel Tweety (Tweety) Family	0	0	0	0	0	0	0	0	0	0	0	0	0	0	0	0	0	0	0	0	0	0	0	0	0	0	0	0	0	0	0	0	0	0	0	0	0	0	0	0	0	0	0	0	0	0	0	0
The Urea/Amide Channel (UAC) Family	0	0	0	0	0	0	0	0	0	0	0	0	0	0	0	0	0	0	0	0	0	0	0	0	1	0	0	0	0	0	0	0	0	0	0	0	0	0	0	0	0	0	0	0	0	0	0	0
The Urea Transporter (UT) Family	0	0	0	0	0	0	0	0	0	0	0	0	0	0	0	0	0	0	0	0	0	0	0	0	0	0	0	0	0	0	0	0	0	0	0	0	0	0	0	0	0	0	0	0	0	0	0	0
The Voltage-gated Ion Channel (VIC) Superfamily	0	1	2	1	2	3	1	0	0	0	1	2	0	0	0	0	0	1	1	0	0	1	0	0	1	1	4	1	1	2	1	1	3	3	3	0	2	4	2	2	4	3	3	3	4	3	5	5
The Plant Plasmodesmata (PPD) Family	0	0	0	0	0	0	0	0	0	0	0	0	0	0	0	0	0	0	0	0	0	0	0	0	0	0	0	0	0	0	0	0	0	0	0	0	0	0	0	0	0	0	0	0	0	0	0	0
The Mitochondrial and Plastid Porin (MPP) Family	0	0	0	0	0	0	0	0	0	0	0	0	0	0	0	0	0	0	0	0	0	0	0	0	0	0	0	0	0	0	0	0	0	0	0	0	0	0	0	0	0	0	0	0	0	0	0	0
The Nucleotide-sensitive Anion-selective Channel, ICln (ICln) Family	0	0	0	0	0	0	0	0	0	0	0	0	0	0	0	0	0	0	0	0	0	0	0	0	0	0	0	0	0	0	0	0	0	0	0	0	0	0	0	0	0	0	0	0	0	0	0	0
The OmpA-OmpF Porin (OOP) Family	0	0	0	0	0	0	0	0	0	0	0	0	0	0	0	0	0	0	0	0	0	0	0	0	0	0	0	0	0	0	0	0	0	0	0	0	0	0	0	0	0	0	0	0	0	0	0	0
The Outer Membrane Factor (OMF) Family	0	0	0	0	0	0	0	0	0	0	0	0	0	0	0	0	0	0	0	0	0	0	0	0	0	0	0	0	0	0	0	0	0	0	0	0	0	0	0	0	0	0	0	0	0	0	0	0
The Outer Membrane Receptor (OMR) Family	0	0	0	0	0	0	0	0	0	0	0	0	0	0	0	0	0	0	0	0	0	0	0	0	0	0	0	0	0	0	0	0	0	0	0	0	0	0	0	0	0	0	0	0	0	0	0	0
The Outer Bacterial Membrane Secretin (Secretin) Family	0	0	0	0	0	0	0	0	0	0	0	0	0	0	0	0	0	0	0	0	0	0	0	0	0	0	0	0	0	0	0	0	0	0	0	0	0	0	0	0	0	0	0	0	0	0	0	0
The Outer Membrane Auxiliary (OMA) Protein Family	0	0	0	0	0	0	0	0	0	0	0	0	0	0	0	0	0	0	0	0	0	0	0	0	0	0	0	0	0	0	0	0	0	0	0	0	0	0	0	0	0	0	0	0	0	0	0	0
The Voltage-gated Proton Channel (VPC) Family	0	0	0	0	0	0	0	0	0	0	0	0	0	0	0	0	0	0	0	0	0	0	0	0	0	0	0	0	0	0	0	0	0	0	0	0	0	0	0	0	0	0	0	0	0	0	0	0
The Outer Membrane Protein Insertion Porin (OmpIP) Family	0	0	0	0	0	0	0	0	0	0	0	0	0	0	0	0	0	0	0	0	0	0	0	0	0	0	0	0	0	0	0	0	0	0	0	0	0	0	0	0	0	0	0	0	0	0	0	0
The Cyanobacterial Porin (CBP) Family	0	0	0	0	0	0	0	0	0	0	0	0	0	0	0	0	0	0	0	0	0	0	0	0	0	0	0	0	0	0	0	0	0	0	0	0	0	0	0	0	0	0	0	0	0	0	0	0
Secondary Transporter	13 (39.39%)	16 (36.36%)	24 (52.17%)	20 (36.36%)	27 (45.76%)	32 (48.48%)	36 (50%)	28 (38.36%)	41 (51.9%)	31 (39.24%)	38 (46.91%)	33 (40.24%)	40 (48.78%)	42 (50.6%)	36 (43.37%)	49 (56.32%)	54 (61.36%)	56 (61.54%)	44 (46.81%)	56 (59.57%)	36 (37.89%)	52 (53.06%)	41 (41.84%)	76 (73.08%)	64 (58.72%)	84 (76.36%)	65 (57.02%)	77 (67.54%)	84 (73.04%)	56 (47.46%)	97 (78.23%)	88 (69.29%)	80 (62.5%)	73 (56.59%)	93 (68.89%)	76 (54.68%)	75 (53.96%)	82 (56.55%)	81 (55.1%)	99 (61.88%)	104 (63.03%)	91 (54.82%)	108 (58.7%)	126 (62.07%)	129 (59.17%)	129 (54.89%)	124 (49.6%)	201 (67.91%)
The 2-Hydroxycarboxylate Transporter (2-HCT) Family	0	0	0	0	0	0	0	0	0	0	0	0	0	0	0	0	0	0	0	0	0	0	0	0	0	0	0	0	0	0	0	0	0	0	0	0	0	0	0	0	0	0	0	0	0	0	0	0
The ATP:ADP Antiporter (AAA) Family	0	0	0	0	0	0	0	0	0	0	0	0	0	0	0	0	0	0	0	0	0	0	0	0	0	0	0	0	0	0	0	0	0	0	0	0	0	0	0	0	0	0	0	0	0	0	0	0
The Amino Acid/Auxin Permease (AAAP) Family	0	0	0	0	0	0	0	0	0	0	0	0	0	0	0	0	0	0	0	0	0	0	0	0	0	0	0	0	0	0	0	0	0	0	0	0	0	0	0	0	0	0	0	0	0	0	0	0
The Aspartate:Alanine Exchanger (AAE) Family	0	0	0	0	0	0	0	0	0	0	0	0	0	0	0	0	0	0	0	0	0	1	0	0	0	0	0	0	0	0	0	0	1	0	0	0	0	0	0	0	0	0	0	0	0	1	0	0
The p-Aminobenzoyl-glutamate Transporter (AbgT) Family	0	0	0	0	0	0	0	0	0	0	0	0	0	0	0	0	0	0	0	0	0	0	0	0	0	0	0	0	0	0	0	0	0	0	0	0	0	0	0	0	0	0	0	0	0	0	0	0
The Arsenical Resistance-3 (ACR3) Family	0	0	0	0	0	0	0	0	1	0	0	0	0	0	0	0	0	2	0	0	0	0	0	0	1	0	1	2	0	0	0	0	0	0	1	2	3	1	1	1	1	1	1	0	0	0	1	3
The Anion Exchanger (AE) Family	0	0	0	0	0	0	0	0	0	0	0	0	0	0	0	0	0	0	0	0	0	0	0	0	0	0	0	0	0	0	0	0	0	0	0	0	0	0	0	0	0	0	0	0	0	0	0	0
The Auxin Efflux Carrier (AEC) Family	0	1	1	0	1	1	0	0	1	0	0	1	0	1	0	0	1	1	0	0	1	0	1	0	0	0	1	0	0	1	0	0	0	2	1	0	0	0	2	2	0	1	0	2	1	3	1	2
The Alanine or Glycine:Cation Symporter (AGCS) Family	0	0	0	0	0	0	0	0	0	0	0	0	0	0	0	0	1	0	0	0	0	0	0	0	0	0	0	1	0	0	0	1	0	0	1	0	0	0	0	0	0	0	0	0	0	0	1	0
The Autoinducer-2 Exporter (AI-2E) Family (Formerly the PerM Family, TC #9.B.22)	0	1	0	0	0	1	0	0	0	0	0	1	0	0	0	0	0	0	1	0	0	1	0	0	1	0	2	2	0	2	0	2	1	1	2	2	2	4	3	5	3	3	4	3	1	2	5	5
The Amino Acid-Polyamine-Organocation (APC) Family	0	1	1	1	1	0	0	2	8	1	1	1	1	0	1	2	3	0	3	5	4	4	5	10	1	13	1	0	14	6	19	0	3	2	1	3	4	4	3	7	3	3	7	5	5	7	6	5
The Aromatic Acid Exporter (ArAE) Family	0	0	0	0	0	0	0	0	0	0	0	0	0	0	0	0	0	0	0	0	0	0	0	0	0	0	2	0	0	1	0	0	0	0	0	0	0	0	0	0	0	1	0	0	0	0	0	0
The Arsenite-Antimonite (ArsB) Efflux Family	0	0	0	0	2	0	0	1	2	1	1	1	1	2	1	2	3	2	1	1	2	0	2	2	0	1	0	1	1	1	1	2	0	0	2	1	0	1	0	0	0	0	0	0	0	0	0	0
The Short Chain Fatty Acid Uptake (AtoE) Family	0	0	0	1	0	0	0	0	0	0	1	0	0	0	0	0	0	0	0	0	0	0	0	0	0	0	0	0	0	0	0	0	0	0	0	0	1	0	0	0	0	0	1	0	1	1	0	0
The Bile Acid:Na+ Symporter (BASS) Family	0	1	0	0	0	0	0	0	0	0	0	1	0	0	0	0	0	0	0	0	0	1	0	0	0	0	0	0	0	1	0	0	0	0	0	1	0	1	1	0	0	0	1	2	3	1	1	2
The Betaine/Carnitine/Choline Transporter (BCCT) Family	0	0	0	0	0	0	0	0	0	0	0	0	0	0	0	0	0	0	0	0	0	0	0	0	0	0	0	0	0	0	0	0	1	0	0	0	0	0	0	0	1	0	2	2	1	2	0	7
The Benzoate:H+ Symporter (BenE) Family	0	0	0	0	0	0	0	0	0	0	0	0	0	0	0	0	0	0	0	0	0	0	0	0	0	0	0	0	0	0	0	0	0	0	0	0	0	0	0	0	0	0	0	0	0	0	0	0
The Biotin Uptake Transporter (BUT) Family	0	1	0	0	0	1	1	0	0	0	0	0	0	1	0	1	1	0	1	0	0	1	0	0	1	0	1	1	0	1	0	1	1	0	1	1	0	1	0	1	1	1	1	1	1	1	1	1
The Ca2+:Cation Antiporter (CaCA) Family	1	0	2	0	1	1	1	1	0	1	0	1	1	0	2	0	0	0	1	1	1	1	0	2	1	1	3	1	1	0	2	1	2	2	1	2	2	1	2	3	2	2	1	2	7	5	3	7
The Cadmium Resistance (CadD) Family	0	0	0	0	0	0	0	0	0	0	0	0	0	0	0	0	0	0	0	0	0	0	0	0	0	0	1	0	0	0	0	0	0	0	0	0	0	0	0	0	0	0	0	2	0	0	0	0
The Cation-Chloride Cotransporter (CCC) Family	0	0	0	0	0	0	0	0	0	0	0	0	0	0	0	0	0	0	0	0	0	0	0	0	0	0	0	0	0	0	0	0	0	0	0	0	0	1	0	0	0	0	0	0	0	0	1	0
The Cation Diffusion Facilitator (CDF) Family	0	1	1	0	2	1	2	2	1	2	2	1	2	4	2	4	3	1	1	2	2	0	2	2	1	1	3	1	1	3	1	1	1	1	1	3	1	2	2	2	2	2	1	2	2	2	8	3
The Chromate Ion Transporter (CHR) Family	0	0	0	0	0	1	0	0	0	0	0	0	0	1	0	1	1	0	0	0	0	0	0	0	0	0	0	0	0	0	0	0	0	0	0	0	0	0	0	0	0	0	0	0	0	0	0	0
The Citrate-Mg2+:H+ (CitM) Citrate-Ca2+:H+ (CitH) Symporter (CitMHS) Family	0	0	0	0	0	0	0	0	0	0	0	0	0	0	0	0	0	0	0	0	0	0	0	0	0	0	0	0	0	0	0	0	0	0	0	0	0	0	0	0	0	0	0	0	0	0	0	0
The Chloride Carrier/Channel (ClC) Family	0	0	1	1	1	1	1	0	0	0	2	1	2	0	0	0	0	1	1	1	0	1	0	1	1	1	1	1	1	1	1	1	1	0	2	1	0	1	0	0	0	1	0	1	0	1	1	0
The Concentrative Nucleoside Transporter (CNT) Family	0	0	0	0	0	0	0	0	0	0	0	0	0	0	0	0	0	0	0	0	0	0	0	0	0	0	0	0	0	0	0	0	0	0	0	0	0	0	0	0	0	0	0	0	0	0	0	0
The Monovalent Cation:Proton Antiporter-1 (CPA1) Family	0	0	1	0	0	1	0	0	0	0	0	1	0	0	0	0	0	0	1	0	0	1	0	0	0	0	2	0	0	0	0	1	0	2	0	0	0	1	0	2	2	1	1	0	1	0	2	1
The Monovalent Cation:Proton Antiporter-2 (CPA2) Family	3	0	0	0	0	1	2	0	1	0	1	1	0	2	0	0	1	4	1	1	0	1	0	3	2	2	2	4	1	3	3	4	1	0	5	2	1	3	2	2	3	2	8	11	3	2	3	5
The Monovalent Cation (K+ or Na+):Proton Antiporter-3 (CPA3) Family	0	0	2	0	1	3	0	0	0	0	0	3	0	9	0	18	17	17	0	0	0	0	0	0	10	0	4	16	0	0	0	23	8	9	28	7	10	7	10	10	9	7	9	9	7	8	9	16
The Choline Transporter Like (CTL) Family	0	0	0	0	0	0	0	0	0	0	0	0	0	0	0	0	0	0	0	0	0	0	0	0	0	0	0	0	0	0	0	0	0	0	0	0	0	0	0	0	0	0	0	0	0	0	0	0
The Dicarboxylate/Amino Acid:Cation (Na+ or H+) Symporter (DAACS) Family	0	0	0	0	0	0	0	0	0	0	1	0	0	0	0	1	1	1	0	0	0	0	0	0	0	0	0	1	0	0	0	1	1	0	1	0	0	1	0	0	1	0	1	0	1	2	2	3
The Divalent Anion:Na+ Symporter (DASS) Family	0	0	1	0	1	1	0	0	1	1	0	1	1	0	1	0	1	1	0	1	1	1	2	0	1	0	1	1	0	0	0	0	1	2	0	0	0	0	1	2	3	2	1	2	3	8	0	6
The C4-Dicarboxylate Uptake (Dcu) Family	0	0	0	0	0	0	0	0	0	0	0	0	0	0	0	0	0	0	0	0	0	0	0	0	0	0	0	0	0	0	0	0	0	0	0	0	0	0	0	0	0	0	0	0	0	0	0	0
The C4-dicarboxylate Uptake C (DcuC) Family	0	0	0	0	0	0	0	0	0	0	0	0	0	0	0	0	0	0	0	0	0	0	0	0	0	0	0	0	0	0	0	0	0	0	0	0	0	0	0	0	0	0	0	0	0	0	0	0
The Drug/Metabolite Transporter (DMT) Superfamily	0	1	1	4	3	1	6	6	3	7	5	2	6	4	6	5	6	5	8	4	2	8	2	5	8	5	2	8	6	1	4	8	3	4	7	8	6	7	5	4	8	7	6	7	12	12	9	17
The Equilibrative Nucleoside Transporter (ENT) Family	0	0	0	0	0	0	0	0	0	0	0	0	0	0	0	0	0	0	0	0	0	0	0	0	0	0	1	0	0	0	0	0	0	0	0	0	0	0	0	0	0	0	0	0	0	0	0	0
The Glutamate:Na+ Symporter (ESS) Family	0	0	0	0	0	0	0	0	0	0	0	0	0	0	0	0	0	0	0	0	0	0	1	0	0	0	0	0	0	0	0	0	0	0	0	0	0	0	0	0	0	0	0	0	0	0	0	1
The Folate-Biopterin Transporter (FBT) Family	0	0	0	0	0	0	0	0	0	0	0	0	0	0	0	0	0	0	0	0	0	0	0	0	0	0	0	0	0	0	0	0	0	0	0	0	0	0	0	0	0	0	0	0	0	0	0	0
The Formate-Nitrite Transporter (FNT) Family	0	0	0	0	0	1	0	0	0	0	0	0	0	0	0	0	0	0	0	0	1	0	0	0	0	0	1	0	0	0	0	0	0	0	1	0	2	0	1	2	2	0	1	0	0	0	0	4
The Gluconate:H+ Symporter (GntP) Family	0	0	0	0	0	0	0	0	0	0	0	0	0	0	0	0	0	0	0	0	0	0	0	0	0	0	0	0	0	0	0	0	0	0	0	1	0	2	0	0	0	0	0	0	1	1	1	1
The Glycoside-Pentoside-Hexuronide (GPH):Cation Symporter Family	0	0	0	0	0	0	0	0	0	0	0	0	0	0	0	0	0	1	0	0	0	0	1	0	0	0	0	0	0	0	0	0	0	0	0	0	0	0	0	0	0	0	0	0	0	0	0	0
The Glycerol Uptake (GUP) Family	0	0	0	0	0	0	0	0	0	0	0	0	0	0	0	0	0	0	0	0	0	0	0	0	0	0	0	0	0	0	0	0	0	0	0	0	0	0	0	0	0	0	0	0	0	0	0	0
The Hydroxy/Aromatic Amino Acid Permease (HAAAP) Family	0	0	0	0	0	0	0	0	0	0	0	0	0	0	0	0	0	0	0	0	0	0	0	0	0	0	0	0	0	0	0	0	0	0	1	0	0	0	0	0	0	0	0	0	0	0	0	0
The 2-Keto-3-Deoxygluconate Transporter (KDGT) Family	0	0	0	0	0	0	0	0	0	0	0	0	0	0	0	0	0	0	0	0	0	0	0	0	0	0	0	0	0	0	0	0	0	0	0	0	0	0	0	0	0	0	0	0	0	0	0	0
The K+ Uptake Permease (KUP) Family	0	0	0	0	0	0	0	0	0	0	0	0	0	0	0	0	0	0	0	0	0	0	0	0	0	0	0	0	0	1	0	0	0	0	0	1	0	0	0	0	0	0	0	0	0	0	1	0
The Lysosomal Cystine Transporter (LCT) Family	0	0	0	0	0	0	0	0	0	0	0	0	0	0	0	0	0	0	0	0	0	0	0	0	0	0	0	0	0	0	0	0	0	0	0	0	0	0	0	0	0	0	0	0	0	0	0	0
The Lactate Permease (LctP) Family	0	0	1	0	0	0	0	0	0	0	0	0	0	0	0	0	0	0	0	1	1	2	0	0	0	0	0	0	1	1	1	0	1	1	0	0	2	0	0	0	0	0	1	1	1	2	0	1
The Branched Chain Amino Acid Exporter (LIV-E) Family	0	0	0	0	0	0	1	0	0	0	0	1	1	0	0	0	0	0	1	0	0	1	0	0	1	0	0	0	0	0	0	0	0	0	0	2	1	1	0	0	1	1	1	1	1	1	2	2
The Branched Chain Amino Acid:Cation Symporter (LIVCS) Family	0	0	0	0	0	0	0	0	0	0	0	0	0	0	0	0	0	0	0	0	0	0	0	0	0	0	0	0	0	0	0	0	0	0	0	0	0	0	0	0	0	0	0	0	0	0	0	0
The L-Lysine Exporter (LysE) Family	0	0	0	0	0	0	0	1	0	0	0	0	0	0	0	0	0	0	0	0	0	0	0	0	0	0	0	0	0	0	0	0	0	0	0	0	0	0	0	0	0	1	1	0	0	0	1	0
The Mitochondrial Carrier (MC) Family	0	0	0	0	0	0	0	0	0	0	0	0	0	0	0	0	0	0	0	0	0	0	0	0	0	0	0	0	0	0	0	0	0	0	0	0	0	0	0	0	0	0	0	0	0	0	0	0
The 4 TMS Multidrug Endosomal Transporter (MET) Family	0	0	0	0	0	0	0	0	0	0	0	0	0	0	0	0	0	0	0	0	0	0	0	0	0	0	0	0	0	0	0	0	0	0	0	0	0	0	0	0	0	0	0	0	0	0	0	0
The Chloroplast Maltose Exporter (MEX) Family	0	0	0	0	0	0	0	0	0	0	0	0	0	0	0	0	0	0	0	0	0	0	0	0	0	0	0	0	0	0	0	0	0	0	0	0	0	0	0	0	0	0	0	0	0	0	0	0
The Major Facilitator Superfamily (MFS)	3	3	3	4	5	3	6	9	9	11	8	2	16	10	14	7	4	8	5	26	15	7	16	37	12	42	11	12	40	14	50	14	14	12	13	12	9	8	13	15	17	22	9	24	20	19	20	32
The Multidrug/Oligosaccharidyl-lipid/Polysaccharide (MOP) Flippase Superfamily	0	2	1	2	0	3	1	1	5	0	3	3	0	2	0	1	3	3	2	1	2	3	3	1	4	2	7	5	3	1	1	8	7	11	5	7	6	10	7	12	14	9	10	14	9	9	13	15
The Malonate:Na+ Symporter (MSS) Family	0	0	0	0	0	0	0	0	0	0	0	0	0	0	0	0	0	0	0	0	0	0	0	0	0	0	0	0	0	0	0	0	0	0	0	0	0	0	0	0	0	0	0	0	0	0	0	0
The Mitochondrial Tricarboxylate Carrier (MTC) Family	0	0	0	0	0	0	0	0	0	0	0	0	0	0	0	0	0	0	0	0	0	0	0	0	0	0	0	0	0	0	0	0	0	0	0	0	0	0	0	0	0	0	0	0	0	0	0	0
The Nucleobase:Cation Symporter-1 (NCS1) Family	0	0	0	0	0	0	1	0	1	0	1	0	0	0	0	0	1	0	0	0	0	1	0	0	0	2	0	1	3	0	1	1	0	0	0	0	0	0	0	0	0	0	0	0	1	0	0	0
The Nucleobase:Cation Symporter-2 (NCS2) Family	0	0	0	0	0	1	1	0	0	0	0	1	0	0	0	0	0	0	0	1	0	1	0	0	1	1	0	1	2	0	0	2	1	2	1	0	2	1	1	0	2	2	2	3	3	4	0	5
The NhaA Na+:H+ Antiporter (NhaA) Family	0	0	0	0	0	0	0	0	0	0	0	0	0	0	0	0	0	0	0	0	0	0	0	0	0	0	0	0	0	0	0	0	0	0	0	0	0	0	0	0	0	0	0	0	0	0	0	0
The NhaB Na+:H+ Antiporter (NhaB) Family	0	0	0	0	0	0	0	0	0	0	0	0	0	0	0	0	0	0	0	0	0	0	0	0	0	0	0	0	0	0	0	0	0	0	0	0	0	0	0	0	0	0	0	0	0	0	0	0
The NhaC Na+:H+ Antiporter (NhaC) Family	0	0	0	0	0	0	0	0	0	0	1	0	0	0	0	0	0	0	0	0	0	0	0	0	0	0	0	1	0	0	0	1	5	0	1	0	0	0	0	0	4	1	5	1	6	5	0	7
The NhaD Na+:H+ Antiporter (NhaD) Family	0	0	0	0	0	0	0	0	0	0	1	0	0	0	0	0	0	0	0	0	0	0	0	0	0	0	0	0	0	1	0	0	0	0	0	0	0	0	0	0	0	0	0	0	0	0	0	0
The Ni2+-Co2+ Transporter (NiCoT) Family	0	0	0	0	0	1	0	0	0	0	0	1	0	0	0	0	0	0	0	2	0	0	0	2	0	1	1	0	0	1	2	0	0	0	0	1	1	1	1	0	0	1	1	0	2	0	0	2
The Metal Ion (Mn2+-iron) Transporter (Nramp) Family	1	0	0	0	0	0	0	1	0	0	0	0	1	0	1	0	0	0	0	2	0	0	0	1	0	2	0	0	1	1	2	0	0	0	0	0	1	1	1	0	1	0	3	2	2	3	0	4
The Neurotransmitter:Sodium Symporter (NSS) Family	0	0	0	0	0	0	0	0	0	0	0	0	0	0	0	1	1	1	1	0	0	0	0	0	0	0	0	1	0	0	0	1	3	1	1	0	1	1	2	0	2	0	2	3	4	3	2	2
The Organo Anion Transporter (OAT) Family	0	0	0	0	0	0	0	0	0	0	0	0	0	0	0	0	0	0	0	0	0	0	0	0	0	0	0	0	0	0	0	0	0	0	0	0	0	0	0	0	0	0	0	0	0	0	0	0
The Oligopeptide Transporter (OPT) Family	0	0	0	0	0	0	0	0	1	0	0	0	0	0	0	0	0	1	0	0	0	0	0	0	0	0	2	2	0	0	0	0	1	0	0	0	0	0	0	0	0	0	0	0	0	0	0	1
The Organic Solute Transporter (OST) Family	0	0	0	0	0	0	0	0	0	0	0	0	0	0	0	0	0	0	0	0	0	0	0	0	0	0	0	0	0	0	0	0	0	0	0	0	0	0	0	0	0	0	0	0	0	0	0	0
The Cytochrome Oxidase Biogenesis (Oxa1) Family	0	0	0	0	0	0	1	0	0	0	0	1	0	0	0	0	0	0	0	0	0	0	0	0	0	0	1	1	0	1	0	1	1	1	1	1	1	0	2	1	0	0	0	0	1	1	1	0
The Inorganic Phosphate Transporter (PiT) Family	0	1	1	0	0	1	2	0	0	0	0	1	1	1	0	1	1	1	1	0	0	2	0	1	0	1	1	2	1	2	0	2	8	4	3	1	2	1	5	5	5	4	6	3	2	2	1	6
The Phosphate:Na+ Symporter (PNaS) Family	0	0	0	0	0	0	0	0	0	0	0	0	0	0	0	0	0	0	0	0	0	0	0	0	0	0	0	0	0	0	0	0	0	0	0	0	0	0	0	1	0	0	0	0	1	0	0	0
The Proton-dependent Oligopeptide Transporter (POT) Family	0	0	0	0	0	0	0	0	0	0	0	0	0	0	0	0	0	0	0	0	0	0	0	0	0	0	0	0	0	0	0	0	0	0	0	0	0	0	0	0	0	0	0	0	0	0	0	0
The Reduced Folate Carrier (RFC) Family	0	0	0	0	0	0	0	0	0	0	0	0	0	0	0	0	0	0	0	0	0	0	0	0	0	0	0	0	0	0	0	0	0	0	0	0	0	0	0	0	0	0	0	0	0	0	0	0
The Riboflavin Transporter (RFT) Family	0	0	0	0	0	0	0	0	0	0	0	0	0	1	0	1	1	0	0	0	0	0	1	0	0	1	0	1	0	0	0	1	0	0	0	0	0	0	0	0	0	0	0	0	0	0	0	0
The Resistance to Homoserine/Threonine (RhtB) Family	0	0	1	0	1	0	1	0	2	2	1	0	2	1	2	1	0	0	1	2	0	1	0	1	1	1	1	0	2	3	1	0	0	1	0	3	1	4	1	1	1	1	0	1	2	3	3	1
The Resistance-Nodulation-Cell Division (RND) Superfamily	0	1	3	1	1	3	1	1	0	1	1	3	1	0	1	0	0	0	1	1	0	1	0	2	1	1	2	3	1	4	1	3	3	5	3	4	4	4	2	8	5	4	9	7	5	4	7	6
The Na+-dependent Bicarbonate Transporter (SBT) Family	0	0	0	0	0	0	0	0	0	0	0	0	0	0	0	0	0	0	0	0	0	0	0	0	0	0	0	0	0	0	0	0	0	0	0	0	0	0	0	0	0	0	0	0	0	0	0	0
The Silicon Transporter (Sit) Family	0	0	0	0	0	0	0	0	0	0	0	0	0	0	0	0	0	0	0	0	0	0	0	0	0	0	0	0	0	0	0	0	0	0	0	0	0	0	0	0	0	0	0	0	0	0	0	0
The Solute:Sodium Symporter (SSS) Family	1	0	0	1	1	0	2	0	0	1	1	0	0	1	0	2	2	1	4	1	0	5	0	1	6	2	3	2	1	0	1	3	2	1	1	4	4	8	2	0	2	4	3	3	4	3	8	12
The Vitamin A Receptor/Transporter (STRA6) Family	0	0	0	0	0	0	0	0	0	0	0	0	0	0	0	0	0	0	0	0	0	0	0	0	0	0	0	0	0	0	0	0	0	0	0	0	0	0	0	0	0	0	0	0	0	0	0	0
The Sulfate Permease (SulP) Family	0	0	0	0	0	0	0	0	0	0	0	0	0	0	0	0	0	0	0	0	0	0	0	0	0	0	1	0	0	1	0	0	0	0	0	1	1	1	0	0	0	0	1	1	1	1	1	1
The Twin Arginine Targeting (Tat) Family	2	0	0	0	2	0	3	1	2	1	1	0	1	0	1	0	0	0	3	1	2	2	3	2	3	2	0	0	3	0	2	0	2	2	0	0	3	0	3	2	3	3	2	3	2	3	3	2
The Telurite-resistance/Dicarboxylate Transporter (TDT) Family	0	0	0	0	0	1	0	0	0	0	0	0	0	0	0	0	0	0	0	0	0	0	0	1	0	0	0	1	0	0	1	1	0	0	2	0	0	0	0	0	0	0	0	0	0	0	0	0
The Threonine/Serine Exporter (ThrE) Family	0	0	0	0	0	0	0	0	0	0	0	0	0	0	0	0	0	1	1	0	0	0	0	0	0	0	1	0	0	0	0	0	0	0	0	0	0	0	0	0	0	0	0	0	0	0	0	0
The Tripartite ATP-independent Periplasmic Transporter (TRAP-T) Family	0	0	0	1	1	0	1	0	1	0	2	0	1	0	1	0	0	0	1	0	0	1	0	0	2	0	0	0	0	0	0	0	1	0	1	0	0	0	1	0	0	1	0	3	1	0	0	1
The K+ Transporter (Trk) Family	1	0	1	1	1	1	1	0	0	0	1	1	0	1	0	0	1	2	1	0	0	1	0	0	1	0	2	1	0	2	0	1	3	2	1	2	1	2	3	4	2	2	2	2	4	2	3	3
The Tricarboxylate Transporter (TTT) Family	0	1	1	0	0	1	1	0	0	0	0	1	0	0	0	0	0	0	0	0	0	1	0	0	1	0	1	1	0	1	0	1	1	1	2	1	1	1	1	1	1	1	1	1	1	2	1	3
The Vacuolar Iron Transporter (VIT) Family	0	1	1	2	1	1	0	1	1	1	1	1	1	0	1	1	0	1	2	1	1	2	1	2	1	1	1	1	1	1	2	1	0	1	1	1	0	0	0	2	0	0	0	0	1	0	0	0
The Zinc (Zn2+)-Iron (Fe2+) Permease (ZIP) Family	1	0	0	1	1	1	0	1	1	1	2	1	1	1	2	0	1	1	1	1	1	0	1	0	2	1	1	1	0	0	1	1	2	3	1	1	2	0	3	4	3	0	3	2	5	3	2	6
Phosphotransferase System (PTS)	0 (0%)	0 (0%)	0 (0%)	0 (0%)	0 (0%)	0 (0%)	0 (0%)	0 (0%)	0 (0%)	0 (0%)	0 (0%)	0 (0%)	0 (0%)	0 (0%)	0 (0%)	0 (0%)	0 (0%)	0 (0%)	0 (0%)	0 (0%)	3 (3.16%)	0 (0%)	6 (6.12%)	0 (0%)	0 (0%)	0 (0%)	0 (0%)	0 (0%)	0 (0%)	0 (0%)	0 (0%)	0 (0%)	0 (0%)	0 (0%)	0 (0%)	0 (0%)	0 (0%)	0 (0%)	0 (0%)	1 (0.63%)	0 (0%)	0 (0%)	0 (0%)	0 (0%)	4 (1.83%)	6 (2.55%)	0 (0%)	4 (1.35%)
The PTS Galactitol (Gat) Family	0	0	0	0	0	0	0	0	0	0	0	0	0	0	0	0	0	0	0	0	0	0	0	0	0	0	0	0	0	0	0	0	0	0	0	0	0	0	0	0	0	0	0	0	0	0	0	0
The PTS Glucose-Glucoside (Glc) Family	0	0	0	0	0	0	0	0	0	0	0	0	0	0	0	0	0	0	0	0	0	0	0	0	0	0	0	0	0	0	0	0	0	0	0	0	0	0	0	0	0	0	0	0	0	0	0	0
General PTS	0	0	0	0	0	0	0	0	0	0	0	0	0	0	0	0	0	0	0	0	1	0	1	0	0	0	0	0	0	0	0	0	0	0	0	0	0	0	0	1	0	0	0	0	1	1	0	1
Sugar Specific PTS	0	0	0	0	0	0	0	0	0	0	0	0	0	0	0	0	0	0	0	0	2	0	5	0	0	0	0	0	0	0	0	0	0	0	0	0	0	0	0	0	0	0	0	0	3	5	0	3
Unclassified	2 (6.06%)	6 (13.64%)	8 (17.39%)	1 (1.82%)	3 (5.08%)	6 (9.09%)	7 (9.72%)	4 (5.48%)	4 (5.06%)	3 (3.8%)	2 (2.47%)	13 (15.85%)	2 (2.44%)	2 (2.41%)	3 (3.61%)	3 (3.45%)	3 (3.41%)	2 (2.2%)	7 (7.45%)	2 (2.13%)	3 (3.16%)	7 (7.14%)	2 (2.04%)	2 (1.92%)	8 (7.34%)	1 (0.91%)	9 (7.89%)	6 (5.26%)	2 (1.74%)	8 (6.78%)	1 (0.81%)	6 (4.72%)	7 (5.47%)	7 (5.43%)	6 (4.44%)	10 (7.19%)	10 (7.19%)	14 (9.66%)	10 (6.8%)	10 (6.25%)	8 (4.85%)	9 (5.42%)	8 (4.35%)	9 (4.43%)	10 (4.59%)	8 (3.4%)	13 (5.2%)	10 (3.38%)
The ATP Exporter (ATP-E) Family	0	0	0	0	0	0	0	0	0	0	0	0	0	0	0	0	0	0	0	0	0	0	0	0	0	0	0	0	0	0	0	0	0	0	0	0	0	0	0	0	0	0	0	0	0	0	0	0
The Bacteriocin Immunity Protein (BIP) Family	0	0	0	0	0	0	0	0	0	0	0	0	0	0	0	0	0	0	0	0	0	0	0	0	0	0	0	0	0	0	0	0	0	0	0	0	0	0	0	0	0	0	0	0	0	0	0	0
The ComC DNA Uptake Competence (ComC) Family	0	0	0	0	0	0	0	0	0	0	0	0	0	0	0	0	0	0	0	0	0	0	0	0	0	0	0	0	0	0	0	0	0	0	0	0	0	0	0	0	0	0	0	0	0	0	0	0
The Capsular Polysaccharide Exporter (CPS-E) Family	0	0	0	0	0	0	0	0	0	0	0	0	0	0	0	0	0	0	0	0	0	0	0	0	0	0	0	0	0	0	0	0	0	0	0	0	0	0	0	0	0	0	0	0	0	0	0	0
The Double Stranded RNA Transporter (dsRNA-T) Family	0	0	0	0	0	0	0	0	0	0	0	0	0	0	0	0	0	0	0	0	0	0	0	0	0	0	0	0	0	0	0	0	0	0	0	0	0	0	0	0	0	0	0	0	0	0	0	0
The Ethanolamine Facilitator (EAF) Family	0	0	0	0	0	0	0	0	0	0	0	0	0	0	0	0	0	0	0	0	0	0	0	0	0	0	0	0	0	0	0	0	0	0	0	0	0	0	0	0	0	0	0	0	0	0	0	0
The Ferrous Iron Uptake (FeoB) Family	1	5	4	0	2	6	5	3	2	2	0	8	2	1	2	3	2	1	5	2	3	4	2	1	6	1	5	5	2	3	1	4	2	3	4	5	4	7	4	3	3	3	4	3	3	2	7	3
The Low Affinity Fe2+ Transporter (FeT) Family	0	0	0	0	0	0	0	0	0	0	0	0	0	0	0	0	0	0	0	0	0	0	0	0	0	0	0	0	0	0	0	0	0	0	0	0	0	0	0	0	0	0	0	0	0	0	0	0
The Ferroportin (FP) Family	0	0	0	0	0	0	0	0	0	0	0	0	0	0	0	0	0	0	0	0	0	0	0	0	0	0	0	0	0	0	0	0	0	0	0	0	0	0	0	0	0	0	0	0	0	0	0	0
The Peptidoglycolipid Addressing Protein (GAP) Family	0	0	0	0	0	0	0	0	0	0	0	0	0	0	0	0	0	0	0	0	0	0	0	0	0	0	0	0	0	0	0	0	0	0	0	0	0	0	0	0	0	0	0	0	0	0	0	0
The HlyC/CorC (HCC) Family	0	0	0	0	0	0	0	0	0	0	0	0	0	0	0	0	0	0	0	0	0	0	0	0	0	0	0	0	0	0	0	0	3	1	0	1	4	2	3	3	3	4	1	1	4	4	1	3
The Iron/Lead Transporter (ILT) Superfamily	0	0	0	1	0	0	0	0	0	0	1	0	0	0	0	0	0	0	0	0	0	0	0	0	1	0	0	0	0	0	0	0	0	0	0	0	0	0	0	0	0	0	0	0	0	0	0	0
The Gram-positive Bacterial Hemoglobin Receptor (IsdB) Family	0	0	0	0	0	0	0	0	0	0	0	0	0	0	0	0	0	0	0	0	0	0	0	0	0	0	0	0	0	0	0	0	0	0	0	0	0	0	0	0	0	0	0	0	0	0	0	0
The Lysosomal Protein Import (LPI) Family	0	0	0	0	0	0	0	0	0	0	0	0	0	0	0	0	0	0	0	0	0	0	0	0	0	0	0	0	0	0	0	0	0	0	0	0	0	0	0	0	0	0	0	0	0	0	0	0
The Lipid-translocating Exporter (LTE) Family	0	0	0	0	0	0	0	0	0	0	0	0	0	0	0	0	0	0	0	0	0	0	0	0	0	0	0	0	0	0	0	0	0	0	0	0	0	0	0	0	0	0	0	0	0	0	0	0
The Magnesium Transporter1 (MagT1) Family	0	0	0	0	0	0	0	0	0	0	0	0	0	0	0	0	0	0	0	0	0	0	0	0	0	0	0	0	0	0	0	0	0	0	0	0	0	0	0	0	0	0	0	0	0	0	0	0
The MerC Mercuric Ion (Hg2+) Uptake (MerC) Family	0	0	0	0	0	0	0	0	0	0	0	0	0	0	0	0	0	0	0	0	0	0	0	0	0	0	0	0	0	0	0	0	0	0	0	0	0	0	0	0	0	0	0	0	0	0	0	0
The MerF Mercuric Ion (Hg2+) Uptake (MerF) Family	0	0	0	0	0	0	0	0	0	0	0	0	0	0	0	0	0	0	0	0	0	0	0	0	0	0	0	0	0	0	0	0	0	0	0	0	0	0	0	0	0	0	0	0	0	0	0	0
The MerTP Mercuric Ion (Hg2+) Permease (MerTP) Family	0	0	0	0	0	0	0	0	0	0	0	0	0	0	0	0	0	0	0	0	0	0	0	0	0	0	0	0	0	0	0	0	0	0	0	0	0	0	0	0	0	0	0	0	0	0	0	0
The Mg2+ Transporter-E (MgtE) Family	1	1	4	0	1	0	2	1	1	1	1	5	0	1	1	0	1	1	2	0	0	3	0	1	1	0	4	1	0	4	0	2	2	3	2	3	2	5	3	3	2	2	3	5	3	2	3	4
The Non ABC Multidrug Exporter (N-MDE) Family	0	0	0	0	0	0	0	0	0	0	0	0	0	0	0	0	0	0	0	0	0	0	0	0	0	0	0	0	0	0	0	0	0	0	0	0	0	0	0	0	0	0	0	0	0	0	0	0
The NhaE Na+(K+):H+ Antiporter (NhaE) Family	0	0	0	0	0	0	0	0	0	0	0	0	0	0	0	0	0	0	0	0	0	0	0	0	0	0	0	0	0	0	0	0	0	0	0	0	0	0	0	0	0	0	0	0	0	0	0	0
The NIPA Mg2+ Uptake Permease (NIPA) Family	0	0	0	0	0	0	0	0	0	0	0	0	0	0	0	0	0	0	0	0	0	0	0	0	0	0	0	0	0	0	0	0	0	0	0	0	0	0	0	0	0	0	0	0	0	0	0	0
The Peroxisomal Protein Importer (PPI) Family	0	0	0	0	0	0	0	0	0	0	0	0	0	0	0	0	0	0	0	0	0	0	0	0	0	0	0	0	0	0	0	0	0	0	0	0	0	0	0	0	0	0	0	0	0	0	0	0
The Integral Membrane Peroxisomal Protein Importer-2 (PPI2) Family	0	0	0	0	0	0	0	0	0	0	0	0	0	0	0	0	0	0	0	0	0	0	0	0	0	0	0	0	0	0	0	0	0	0	0	0	0	0	0	0	0	0	0	0	0	0	0	0
The Putative Peptide Uptake or Activated Fatty Acid Export Permease (PUP) Family	0	0	0	0	0	0	0	0	0	0	0	0	0	0	0	0	0	0	0	0	0	0	0	0	0	0	0	0	0	0	0	0	0	0	0	0	0	0	0	0	0	0	0	0	0	0	0	0
The Pyocin R2 Phage P2 Tail Fiber Protein (Pyocin R2) Family	0	0	0	0	0	0	0	0	0	0	0	0	0	0	0	0	0	0	0	0	0	0	0	0	0	0	0	0	0	0	0	0	0	0	0	0	0	0	0	0	0	0	0	0	0	0	0	0
The Putative SdpAB Peptide Antibiotic-like Killing Factor Exporter (SdpAB) Family	0	0	0	0	0	0	0	0	0	0	0	0	0	0	0	0	0	0	0	0	0	0	0	0	0	0	0	0	0	0	0	0	0	0	0	0	0	0	0	0	0	0	0	0	0	0	0	0
The SdpC (Peptide-Antibiotic Killer Factor) Immunity Protein, SdpI (SdpI) Family	0	0	0	0	0	0	0	0	0	0	0	0	0	0	0	0	0	0	0	0	0	0	0	0	0	0	0	0	0	0	0	0	0	0	0	0	0	0	0	1	0	0	0	0	0	0	1	0
The Tellurium Ion Resistance (TerC) Family	0	0	0	0	0	0	0	0	1	0	0	0	0	0	0	0	0	0	0	0	0	0	0	0	0	0	0	0	0	1	0	0	0	0	0	1	0	0	0	0	0	0	0	0	0	0	0	0
The Putative 4-Toluene Sulfonate Uptake Permease (TSUP) Family	0	0	0	0	0	0	0	0	0	0	0	0	0	0	0	0	0	0	0	0	0	0	0	0	0	0	0	0	0	0	0	0	0	0	0	0	0	0	0	0	0	0	0	0	0	0	0	0
The Unknown BART Superfamily-1 (UBS1) Family	0	0	0	0	0	0	0	0	0	0	0	0	0	0	0	0	0	0	0	0	0	0	0	0	0	0	0	0	0	0	0	0	0	0	0	0	0	0	0	0	0	0	0	0	0	0	1	0
The YggT or Fanciful K+ Uptake-B (FkuB; YggT) Family	0	0	0	0	0	0	0	0	0	0	0	0	0	0	0	0	0	0	0	0	0	0	0	0	0	0	0	0	0	0	0	0	0	0	0	0	0	0	0	0	0	0	0	0	0	0	0	0
The Non-Classical Protein Exporter (NCPE) Family	0	0	0	0	0	0	0	0	0	0	0	0	0	0	0	0	0	0	0	0	0	0	0	0	0	0	0	0	0	0	0	0	0	0	0	0	0	0	0	0	0	0	0	0	0	0	0	0
The Ca2+-dependent Phospholipid Scramblase (Scramblase) Family	0	0	0	0	0	0	0	0	0	0	0	0	0	0	0	0	0	0	0	0	0	0	0	0	0	0	0	0	0	0	0	0	0	0	0	0	0	0	0	0	0	0	0	0	0	0	0	0

## Sheet: Primitive eukary. transportomes
	Organisms
	Alveolata	Alveolata	Alveolata	Alveolata	Alveolata	Alveolata	Alveolata	Alveolata	Alveolata	Alveolata	Amoebozoa	Amoebozoa	Amoebozoa	Amoebozoa	Amoebozoa	Amoebozoa	Amoebozoa	Amoebozoa	Amoebozoa	Kinetoplastida	Kinetoplastida	Kinetoplastida	Kinetoplastida	Kinetoplastida	Kinetoplastida	Kinetoplastida	Kinetoplastida	Kinetoplastida	Kinetoplastida	Kinetoplastida
	Cryptosporidium parvum genotype 2 isolate	Plasmodium falciparum 3D7	Babesia bigemina	Cryptosporidium andersoni	Cyclospora cayetanensis	Eimeria maxima	Gregarina niphandrodes	Plasmodium fragile	Plasmodium vinckei	Toxoplasma gondii	Entamoeba histolytica HM1:IMSS	Entamoeba dispar SAW760	Entamoeba invadens IP1	Acanthamoeba castellanii	Acytostelium subglobosum	Dictyostelium fasciculatum	Dictyostelium purpureum	Dictyostelium lacteum	Polysphondylium pallidum	Leishmania major Friedlin	Trypanosoma brucei TREU927	Trypanosoma cruzi CL Brener	Leishmania donovani BPK282A1	Leptomonas pyrrhocoris	Leptomonas seymouri	Perkinsela sp. CCAP 1560/4	Phytomonas sp. isolate EM1	Strigomonas culicis	Trypanosoma rangeli	Angomonas deanei
Genome Size(Mb)	9.1	24.63	13.84	9.09	44.03	45.98	14.01	25.9	18.57	64.19	14.55	30.63	40.87	46.71	31	31.02	32.97	23.38	32.97	32.33	24.11	40.03	32.44	30.38	27.76	9.48	17.78	27.28	15.11	34.1
Total Transporter Proteins	80	100	115	144	171	110	128	122	114	223	177	186	208	469	414	375	387	324	375	246	305	373	257	403	267	85	140	421	262	499
Transportome source	TransportDB	TransportDB	Predicted by TransAAP	Predicted by TransAAP	Predicted by TransAAP	Predicted by TransAAP	Predicted by TransAAP	Predicted by TransAAP	Predicted by TransAAP	Predicted by TransAAP	TransportDB	TransportDB	TransportDB	Predicted by TransAAP	Predicted by TransAAP	Predicted by TransAAP	Predicted by TransAAP	Predicted by TransAAP	Predicted by TransAAP	TransportDB	TransportDB	TransportDB	Predicted by TransAAP	Predicted by TransAAP	Predicted by TransAAP	Predicted by TransAAP	Predicted by TransAAP	Predicted by TransAAP	Predicted by TransAAP	Predicted by TransAAP
Transporter classes (families)
ATP-Dependent	28 (35%)	44 (44%)	24 (20.87%)	39 (27.08%)	44 (25.73%)	37 (33.64%)	36 (28.13%)	31 (25.41%)	28 (24.56%)	48 (21.52%)	67 (37.85%)	69 (37.1%)	68 (32.69%)	89 (18.98%)	101 (24.4%)	96 (25.6%)	92 (23.77%)	76 (23.46%)	102 (27.2%)	66 (26.83%)	62 (20.33%)	91 (24.4%)	57 (22.18%)	77 (19.11%)	64 (23.97%)	16 (18.82%)	30 (21.43%)	74 (17.58%)	40 (15.27%)	97 (19.44%)
The ATP-binding Cassette (ABC) Superfamily	13 (16.25%)	14 (14%)	9 (7.83%)	19 (13.19%)	18 (10.53%)	15 (13.64%)	23 (17.97%)	11 (9.02%)	9 (7.89%)	19 (8.52%)	29 (16.38%)	35 (18.82%)	37 (17.79%)	58 (12.37%)	52 (12.56%)	58 (15.47%)	58 (14.99%)	44 (13.58%)	63 (16.8%)	41 (16.67%)	28 (9.18%)	47 (12.6%)	34 (13.23%)	55 (13.65%)	44 (16.48%)	7 (8.24%)	16 (11.43%)	42 (9.98%)	20 (7.63%)	40 (8.02%)
The Arsenite-Antimonite (ArsAB) Efflux Family	0	1	1	1	1	1	1	1	1	1	1	1	1	1	1	1	1	1	1	1	0	2	1	0	0	1	1	0	1	5
The Chloroplast Envelope Protein Translocase (CEPT or Tic-Toc) Family	0	0	0	0	0	0	0	0	0	0	0	0	1	1	0	2	0	0	0	0	0	0	0	0	0	0	0	0	0	0
The Bacterial Competence-related DNA Transformation Transporter (DNA-T) Family	0	0	0	0	0	0	0	0	0	0	0	0	0	0	0	0	0	0	0	0	0	0	0	0	0	0	0	0	0	0
The H+- or Na+-translocating F-type, V-type and A-type ATPase (F-ATPase) Superfamily	1	2	1	1	1	1	1	1	1	1	1	1	1	1	2	2	1	1	2	2	2	2	2	2	2	2	2	4	2	5
The Fimbrilin/Protein Exporter (FPE) Family	0	0	0	0	0	0	0	0	0	0	0	0	0	0	0	0	0	0	0	0	0	0	0	0	0	0	0	0	0	0
The Filamentous Phage Exporter (FPhE) Family	0	0	0	0	0	0	0	0	0	0	0	0	0	0	0	0	0	0	0	0	0	0	0	0	0	0	0	0	0	0
The H+-translocating Pyrophosphatase (H+-PPase) Family	0	2	0	0	1	1	0	2	2	1	0	0	0	0	0	0	0	0	0	1	5	2	1	1	1	1	0	3	0	6
The Type III (Virulence-related) Secretory Pathway (IIISP) Family	0	0	0	0	0	0	0	0	0	0	0	0	0	0	0	0	0	0	0	0	0	0	0	0	0	0	0	0	0	0
The Type II (General) Secretory Pathway (IISP) Family	2	4	0	1	0	0	0	0	0	0	16	13	8	0	0	0	1	0	0	3	5	4	0	0	0	0	0	0	0	0
The Type IV (Conjugal DNA-Protein Transfer or VirB) Secretory Pathway (IVSP) Family	0	0	0	0	0	0	0	0	0	0	0	0	0	0	0	0	0	0	0	0	0	0	0	0	0	0	0	0	0	0
The Mitochondrial Protein Translocase (MPT) Family	3	10	4	3	4	2	0	5	5	5	0	1	1	5	5	8	5	6	6	2	1	3	3	2	2	1	1	3	2	5
The Outer Membrane Protein Secreting Main Terminal Branch (MTB)	0	0	0	0	0	0	0	0	0	0	0	0	0	0	0	0	0	0	0	0	0	0	0	0	0	0	0	0	0	0
The P-type ATPase (P-ATPase) Superfamily	9	11	9	14	19	17	11	11	10	21	20	18	19	23	41	25	26	24	30	16	21	31	16	17	15	4	10	22	15	36
The Septal DNA Translocator (S-DNA-T) Family	0	0	0	0	0	0	0	0	0	0	0	0	0	0	0	0	0	0	0	0	0	0	0	0	0	0	0	0	0	0
Ion Channels	6 (7.5%)	8 (8%)	10 (8.7%)	16 (11.11%)	17 (9.94%)	16 (14.55%)	9 (7.03%)	14 (11.48%)	14 (12.28%)	30 (13.45%)	7 (3.95%)	7 (3.76%)	11 (5.29%)	45 (9.59%)	51 (12.32%)	41 (10.93%)	40 (10.34%)	47 (14.51%)	45 (12%)	17 (6.91%)	17 (5.57%)	31 (8.31%)	21 (8.17%)	36 (8.93%)	26 (9.74%)	4 (4.71%)	15 (10.71%)	38 (9.03%)	22 (8.4%)	41 (8.22%)
The ATP-gated Cation Channel (ACC) Family	0	0	0	0	0	0	0	0	0	0	0	0	0	3	2	2	2	3	3	0	0	0	0	0	0	0	0	0	0	0
The Ammonia Transporter Channel (Amt) Family	0	0	0	0	0	0	0	0	0	0	0	0	0	6	8	5	4	4	5	0	0	2	0	0	0	0	0	0	0	0
The Annexin (Annexin) Family	0	0	0	0	0	0	0	0	0	0	0	0	0	0	3	2	3	2	2	0	0	0	0	0	0	0	0	0	0	0
The Bcl-2 (Bcl-2) Family	0	0	0	0	0	0	0	0	0	0	0	0	0	0	0	0	0	0	0	0	0	0	0	0	0	0	0	0	0	0
The Anion Channel-forming Bestrophin (Bestrophin) Family	0	0	0	0	1	0	1	0	0	2	0	0	0	0	0	0	0	0	0	0	0	0	0	0	0	0	0	0	0	0
The BCL2/Adenovirus E1B-interacting Protein 3 (BNip3) Family	0	0	0	0	0	0	0	0	0	0	0	0	0	0	0	0	0	0	0	0	0	0	0	0	0	0	0	0	0	0
The CD20 Ca2+ Channel (CD20) Family	0	0	0	0	0	0	0	0	0	0	0	0	0	0	0	0	0	0	0	0	0	0	0	0	0	0	0	0	0	0
The Intracellular Chloride Channel (CLIC) Family	0	0	0	0	0	0	0	0	0	0	0	0	0	0	0	0	0	0	0	0	0	0	0	0	0	0	0	0	0	0
The Gap Junction-forming Connexin (Connexin) Family	0	0	0	0	0	0	0	0	0	0	0	0	0	0	0	0	0	0	0	0	0	0	0	0	0	0	0	0	0	0
The Ca2+ Release-activated Ca2+ (CRAC) Channel (CRAC-C) Family	0	0	0	0	0	0	0	0	0	0	0	0	0	0	0	0	0	0	0	0	0	0	0	0	0	0	0	0	0	0
The Copper Transporter (Ctr) Family	1	2	2	2	3	0	0	2	2	3	0	0	0	3	3	4	5	5	2	0	0	0	0	1	1	0	0	0	0	0
The Epithelial Chloride Channel (E-ClC) Family	0	0	0	0	0	0	0	0	0	0	0	0	0	0	0	0	0	0	0	0	0	0	0	0	0	0	0	0	0	0
The Epithelial Na+ Channel (ENaC) Family	0	0	0	1	0	0	0	0	0	1	0	0	0	1	1	0	1	1	1	0	0	0	0	1	1	1	1	0	0	0
The Envelope Virus E1 Channel (EVE1-C) Family	0	0	0	0	0	0	0	0	0	0	0	0	0	0	0	0	0	0	0	0	0	0	0	0	0	0	0	0	0	0
The Glutamate-gated Ion Channel (GIC) Family of Neurotransmitter Receptors	0	0	0	0	0	0	0	0	0	0	0	0	0	0	0	0	0	0	0	1	0	0	0	0	0	0	0	0	0	0
The Intracellular Chloride Channel (ICC) Family	0	0	0	0	0	0	0	0	0	0	0	0	0	0	0	0	0	0	0	0	0	0	0	0	0	0	0	0	0	0
The Gap Junction-forming Innexin (Innexin) Family	0	0	0	0	0	0	0	0	0	0	0	0	0	0	0	0	0	0	0	0	0	0	0	0	0	0	0	0	0	0
The Inward Rectifier K+ Channel (IRK-C) Family	0	0	0	1	1	1	1	0	0	1	0	0	0	0	0	0	0	0	0	0	0	0	1	1	1	0	1	0	1	1
The Neurotransmitter Receptor. Cys loop. Ligand-gated Ion Channel (LIC) Family	0	0	0	1	0	2	0	0	0	1	0	0	0	0	0	1	2	0	0	0	0	0	0	0	0	0	1	0	0	0
The Yeast Stretch-Activated. Cation-Selective. Ca2+ Channel. Mid1 (Mid1) Family	0	0	0	0	0	0	0	0	0	0	0	0	0	0	0	0	0	0	0	0	0	0	0	0	0	0	0	0	0	0
The Major Intrinsic Protein (MIP) Family	0	1	0	0	2	2	1	2	2	2	0	0	0	8	7	4	3	4	7	5	4	7	5	8	5	0	6	8	4	9
The CorA Metal Ion Transporter (MIT) Family	0	2	1	3	0	0	1	3	3	4	4	4	4	6	7	5	4	4	4	2	8	9	3	8	6	1	4	7	6	6
The H+- or Na+-translocating Bacterial Flagellar Motor 1ExbBD Outer Membrane Transport Energizer (Mo	0	0	0	0	0	0	0	0	0	0	0	0	0	0	0	0	0	0	0	0	0	0	0	0	0	0	0	0	0	0
The Large Conductance Mechanosensitive Ion Channel (MscL) Family	0	0	0	0	0	0	1	0	0	0	0	0	0	1	0	0	0	0	0	0	0	0	0	0	0	0	0	3	0	0
The Small Conductance Mechanosensitive Ion Channel (MscS) Family	2	1	2	3	2	2	1	1	1	2	1	1	1	1	1	1	1	1	1	1	0	1	0	1	1	0	0	2	1	0
The Non-selective Cation Channel-2 (NSCC2) Family	1	1	1	1	0	0	1	1	1	1	0	0	0	0	0	0	0	0	0	0	0	0	0	0	0	0	0	0	0	0
The Polycystin Cation Channel (PCC) Family	0	0	0	0	2	3	0	0	0	2	0	0	0	2	3	2	3	5	2	0	0	0	2	5	1	0	0	1	3	4
The Plasmolipin (Plasmolipin) Family	0	0	0	0	0	0	0	0	0	0	0	0	0	0	0	0	0	0	0	0	0	0	0	0	0	0	0	0	0	0
The Phospholamban (Ca2+-channel and Ca2+-ATPase Regulator) (PLB) Family	0	0	0	0	0	0	0	0	0	0	0	0	0	0	0	0	0	0	0	0	0	0	0	0	0	0	0	0	0	0
The Phospholemman (PLM) Family	0	0	0	0	0	0	0	0	0	0	0	0	0	0	0	0	0	0	0	0	0	0	0	0	0	0	0	0	0	0
The Presenilin ER Ca2+ Leak Channel (Presenilin) Family	0	0	0	1	1	1	1	1	1	1	1	1	1	3	3	3	3	4	4	0	0	0	2	1	2	1	1	6	1	5
The Ryanodine-Inositol 1.4.5-triphosphate Receptor Ca2+ Channel (RIR-CaC) Family	0	0	0	0	0	0	0	0	0	0	0	0	0	0	1	1	1	4	1	1	2	3	1	1	1	0	0	0	0	0
The Pore-forming Tail Tip pb2 Protein of Phage T5 (T5-pb2) Family	0	0	0	0	0	0	0	0	0	0	0	0	0	0	0	0	0	0	0	0	0	0	0	0	0	0	0	0	0	0
The Chloroplast Envelope Anion Channel-forming Tic110 (Tic110) Family	0	0	0	0	0	0	0	0	0	0	0	0	0	0	0	0	0	0	0	0	0	0	0	0	0	0	0	0	0	0
The Homotrimeric Cation Channel (TRIC) Family	0	0	0	0	0	0	0	0	0	0	0	0	0	0	0	0	0	0	0	0	0	0	0	0	0	0	0	0	0	0
The Transient Receptor Potential Ca2+ Channel (TRP-CC) Family	0	0	0	0	0	0	0	0	0	1	0	0	0	2	0	1	0	0	1	0	0	0	0	1	0	1	0	0	1	0
The Anion Channel Tweety (Tweety) Family	0	0	0	0	0	0	0	0	0	0	0	0	0	0	0	0	0	0	0	0	0	0	0	0	0	0	0	0	0	0
The Urea/Amide Channel (UAC) Family	0	0	0	0	0	0	0	0	0	0	0	0	0	1	0	0	0	0	0	0	0	0	0	0	0	0	0	0	0	0
The Urea Transporter (UT) Family	0	0	0	0	0	0	0	0	0	0	0	0	0	1	1	1	1	1	1	0	0	0	0	0	0	0	0	0	0	0
The Voltage-gated Ion Channel (VIC) Superfamily	2	1	3	2	4	4	1	3	3	8	1	1	5	5	10	8	5	8	9	7	3	9	7	8	7	0	1	11	5	16
The Plant Plasmodesmata (PPD) Family	0	0	0	0	0	0	0	0	0	0	0	0	0	0	0	0	0	0	0	0	0	0	0	0	0	0	0	0	0	0
The Mitochondrial and Plastid Porin (MPP) Family	0	0	0	1	0	0	0	0	0	0	0	0	0	1	1	1	1	0	1	0	0	0	0	0	0	0	0	0	0	0
The Nucleotide-sensitive Anion-selective Channel, ICln (ICln) Family	0	0	1	0	1	1	0	1	1	1	0	0	0	1	0	0	1	1	1	0	0	0	0	0	0	0	0	0	0	0
The OmpA-OmpF Porin (OOP) Family	0	0	0	0	0	0	0	0	0	0	0	0	0	0	0	0	0	0	0	0	0	0	0	0	0	0	0	0	0	0
The Outer Membrane Factor (OMF) Family	0	0	0	0	0	0	0	0	0	0	0	0	0	0	0	0	0	0	0	0	0	0	0	0	0	0	0	0	0	0
The Outer Membrane Receptor (OMR) Family	0	0	0	0	0	0	0	0	0	0	0	0	0	0	0	0	0	0	0	0	0	0	0	0	0	0	0	0	0	0
The Outer Bacterial Membrane Secretin (Secretin) Family	0	0	0	0	0	0	0	0	0	0	0	0	0	0	0	0	0	0	0	0	0	0	0	0	0	0	0	0	0	0
The Outer Membrane Auxiliary (OMA) Protein Family	0	0	0	0	0	0	0	0	0	0	0	0	0	0	0	0	0	0	0	0	0	0	0	0	0	0	0	0	0	0
The Voltage-gated Proton Channel (VPC) Family	0	0	0	0	0	0	0	0	0	0	0	0	0	0	0	0	0	0	0	0	0	0	0	0	0	0	0	0	0	0
The Outer Membrane Protein Insertion Porin (OmpIP) Family	0	0	0	0	0	0	0	0	0	0	0	0	0	0	0	0	0	0	0	0	0	0	0	0	0	0	0	0	0	0
The Cyanobacterial Porin (CBP) Family	0	0	0	0	0	0	0	0	0	0	0	0	0	0	0	0	0	0	0	0	0	0	0	0	0	0	0	0	0	0
Secondary Transporter	42 (52.5%)	48 (48%)	75 (65.22%)	75 (52.08%)	105 (61.4%)	53 (48.18%)	76 (59.38%)	67 (54.92%)	64 (56.14%)	136 (60.99%)	102 (57.63%)	109 (58.6%)	128 (61.54%)	293 (62.47%)	225 (54.35%)	199 (53.07%)	216 (55.81%)	173 (53.4%)	187 (49.87%)	161 (65.45%)	222 (72.79%)	246 (65.95%)	161 (62.65%)	270 (67%)	160 (59.93%)	61 (71.76%)	87 (62.14%)	282 (66.98%)	181 (69.08%)	333 (66.73%)
The 2-Hydroxycarboxylate Transporter (2-HCT) Family	0	0	0	0	0	0	0	0	0	0	0	0	0	0	0	0	0	0	0	0	0	0	0	0	0	0	0	0	0	0
The ATP:ADP Antiporter (AAA) Family	0	0	0	0	0	0	0	0	0	0	0	0	0	0	0	0	0	0	0	0	0	0	0	0	0	0	0	0	0	0
The Amino Acid/Auxin Permease (AAAP) Family	7	1	1	12	0	1	3	3	2	5	15	14	16	13	5	6	5	4	4	28	82	36	24	38	28	6	12	63	35	52
The Aspartate:Alanine Exchanger (AAE) Family	0	0	0	0	0	0	0	0	0	0	0	0	0	0	0	0	0	0	0	0	0	0	0	0	0	0	0	0	0	0
The p-Aminobenzoyl-glutamate Transporter (AbgT) Family	0	0	0	0	0	0	0	0	0	0	0	0	0	0	0	0	0	0	0	0	0	0	0	0	0	0	0	0	0	0
The Arsenical Resistance-3 (ACR3) Family	0	0	0	0	0	0	0	0	0	0	0	0	0	0	1	0	0	0	1	0	0	0	0	0	0	0	0	0	0	0
The Anion Exchanger (AE) Family	0	0	0	0	0	0	0	0	0	0	0	0	0	1	0	1	2	0	0	0	0	0	0	0	0	0	0	0	0	0
The Auxin Efflux Carrier (AEC) Family	0	0	0	0	0	0	0	0	0	0	3	4	8	1	1	0	2	0	0	2	0	5	2	4	3	0	0	7	4	6
The Alanine or Glycine:Cation Symporter (AGCS) Family	0	0	0	0	0	0	0	0	0	0	0	0	0	0	0	0	0	0	0	0	0	0	0	0	0	0	0	0	0	0
The Autoinducer-2 Exporter (AI-2E) Family (Formerly the PerM Family. TC #9.B.22)	0	0	0	0	0	0	0	0	0	0	0	0	0	4	0	0	0	0	0	0	0	0	0	1	0	0	0	0	0	0
The Amino Acid-Polyamine-Organocation (APC) Family	0	0	0	0	0	0	1	0	0	0	3	3	5	9	8	10	10	6	6	3	4	10	3	5	3	2	1	8	4	7
The Aromatic Acid Exporter (ArAE) Family	0	0	0	0	0	0	0	0	0	0	0	0	0	1	2	2	4	4	3	0	0	0	1	1	0	0	1	0	1	3
The Arsenite-Antimonite (ArsB) Efflux Family	0	0	0	0	0	0	0	0	0	0	0	0	0	6	0	1	1	1	0	0	0	0	0	0	0	0	0	0	0	0
The Short Chain Fatty Acid Uptake (AtoE) Family	0	0	0	0	0	0	0	0	0	0	0	0	0	0	0	0	0	0	0	0	0	0	0	0	0	0	0	0	0	0
The Bile Acid:Na+ Symporter (BASS) Family	0	0	0	0	0	0	0	0	0	0	0	0	0	0	0	0	0	0	0	0	0	0	0	0	0	0	0	0	0	0
The Betaine/Carnitine/Choline Transporter (BCCT) Family	0	0	0	0	0	0	0	0	0	0	0	0	0	0	0	0	0	0	0	0	0	0	0	0	0	0	0	0	0	0
The Benzoate:H+ Symporter (BenE) Family	0	0	0	0	0	0	0	0	0	0	0	0	0	0	0	0	0	0	0	0	0	0	0	0	0	0	0	0	0	0
The Biotin Uptake Transporter (BUT) Family	0	0	0	0	1	0	0	0	0	1	0	0	0	3	1	3	2	2	2	0	0	0	0	0	0	0	0	0	0	0
The Ca2+:Cation Antiporter (CaCA) Family	2	1	0	3	1	0	2	1	1	1	2	3	3	7	5	2	3	2	3	1	0	0	1	1	1	0	0	2	0	2
The Cadmium Resistance (CadD) Family	0	0	0	0	0	0	0	0	0	0	0	0	0	0	1	0	0	0	0	0	0	0	0	0	0	0	0	0	0	0
The Cation-Chloride Cotransporter (CCC) Family	0	0	0	0	0	0	0	0	0	0	0	0	0	0	1	0	0	0	0	0	0	0	0	0	0	0	0	0	0	0
The Cation Diffusion Facilitator (CDF) Family	1	1	0	1	1	1	1	2	1	1	6	6	6	8	6	5	7	5	5	4	7	9	4	5	5	2	5	2	6	12
The Chromate Ion Transporter (CHR) Family	0	0	0	0	0	0	0	0	0	0	0	0	0	0	1	1	0	0	0	0	0	0	0	0	0	0	0	0	0	0
The Citrate-Mg2+:H+ (CitM) Citrate-Ca2+:H+ (CitH) Symporter (CitMHS) Family	0	0	0	0	0	0	0	0	0	0	0	0	0	0	0	0	0	0	0	0	0	0	0	0	0	1	0	0	0	0
The Chloride Carrier/Channel (ClC) Family	0	0	0	0	1	1	1	0	0	2	2	2	2	6	9	6	6	6	7	4	3	7	3	4	4	1	1	3	4	3
The Concentrative Nucleoside Transporter (CNT) Family	0	0	0	0	0	0	0	0	0	0	0	0	0	1	0	0	0	0	0	0	0	0	0	0	0	0	0	0	1	0
The Monovalent Cation:Proton Antiporter-1 (CPA1) Family	0	1	1	2	3	1	5	1	1	4	2	2	2	1	3	2	2	2	2	2	1	4	2	3	3	1	0	4	1	1
The Monovalent Cation:Proton Antiporter-2 (CPA2) Family	1	0	0	1	0	0	0	0	0	0	0	0	0	4	4	2	2	2	2	0	0	0	0	0	0	0	0	0	0	0
The Monovalent Cation (K+ or Na+):Proton Antiporter-3 (CPA3) Family	0	0	0	0	0	0	0	0	0	0	0	0	0	0	0	0	0	0	0	0	0	0	0	0	0	0	0	0	0	0
The Choline Transporter Like (CTL) Family	0	0	0	0	0	0	0	0	0	1	1	1	1	1	7	3	4	4	3	0	0	0	2	2	2	2	1	2	2	5
The Dicarboxylate/Amino Acid:Cation (Na+ or H+) Symporter (DAACS) Family	0	0	0	0	0	0	0	0	0	0	0	0	0	1	0	0	0	0	0	0	0	0	0	0	0	0	0	0	0	0
The Divalent Anion:Na+ Symporter (DASS) Family	0	0	0	0	1	0	0	0	0	1	5	5	4	3	0	0	0	0	1	1	1	1	2	1	1	1	1	3	2	2
The C4-Dicarboxylate Uptake (Dcu) Family	0	0	0	0	0	0	1	0	0	0	0	0	0	0	0	0	0	0	0	0	0	0	0	0	0	0	0	0	0	0
The C4-dicarboxylate Uptake C (DcuC) Family	0	0	0	0	0	0	0	0	0	0	0	0	0	0	1	0	0	0	0	0	0	0	0	0	0	0	0	0	0	0
The Drug/Metabolite Transporter (DMT) Superfamily	11	6	8	14	12	3	13	12	11	15	17	17	17	29	24	23	22	22	19	12	14	21	13	19	12	3	9	21	9	14
The Equilibrative Nucleoside Transporter (ENT) Family	1	2	0	1	5	1	2	2	2	5	4	4	5	1	3	3	5	3	3	5	21	8	6	11	6	0	4	8	12	11
The Glutamate:Na+ Symporter (ESS) Family	0	0	0	0	0	0	0	0	0	0	0	0	0	0	0	0	0	0	0	0	0	0	0	0	0	0	0	0	0	0
The Folate-Biopterin Transporter (FBT) Family	1	2	1	1	4	2	1	2	2	7	0	0	0	1	0	0	0	0	0	14	10	5	13	30	12	0	4	16	3	12
The Formate-Nitrite Transporter (FNT) Family	0	1	1	0	2	0	0	1	1	3	1	1	3	0	0	0	0	0	0	0	0	0	0	0	0	0	0	0	0	0
The Gluconate:H+ Symporter (GntP) Family	0	0	0	0	0	0	0	0	0	0	0	0	0	0	0	0	0	0	0	0	0	0	0	0	0	0	0	0	0	0
The Glycoside-Pentoside-Hexuronide (GPH):Cation Symporter Family	0	1	0	0	1	0	0	1	0	2	5	5	7	2	4	3	3	4	4	0	0	0	1	0	0	0	0	0	0	0
The Glycerol Uptake (GUP) Family	0	0	0	0	0	0	1	0	0	1	0	0	0	0	2	1	1	1	1	6	1	5	1	4	0	0	1	3	3	4
The Hydroxy/Aromatic Amino Acid Permease (HAAAP) Family	0	0	0	0	0	0	0	0	0	0	0	1	0	1	1	2	1	1	1	0	0	0	0	1	0	0	0	0	0	0
The 2-Keto-3-Deoxygluconate Transporter (KDGT) Family	0	0	0	0	0	0	0	0	0	0	0	0	0	0	0	0	0	0	0	0	0	0	0	0	0	0	0	0	0	0
The K+ Uptake Permease (KUP) Family	0	0	0	0	0	0	0	0	0	0	0	0	0	1	0	0	1	0	0	0	0	0	0	0	0	0	0	0	0	0
The Lysosomal Cystine Transporter (LCT) Family	1	0	0	1	1	0	1	0	0	1	1	1	1	6	7	8	6	7	5	1	2	3	1	1	1	0	0	3	0	1
The Lactate Permease (LctP) Family	0	0	0	0	0	0	0	0	0	0	0	0	0	0	0	0	0	0	0	0	0	0	0	0	0	0	0	0	0	0
The Branched Chain Amino Acid Exporter (LIV-E) Family	0	0	0	0	0	0	0	0	0	0	0	0	0	0	0	0	0	0	0	0	0	0	0	0	0	0	0	0	0	0
The Branched Chain Amino Acid:Cation Symporter (LIVCS) Family	0	0	0	0	0	0	0	0	0	0	0	0	0	0	0	0	0	0	0	0	0	0	0	0	0	0	0	0	0	0
The L-Lysine Exporter (LysE) Family	0	0	0	0	0	0	0	0	0	0	0	0	0	0	0	0	0	0	0	0	0	0	0	0	0	0	0	3	0	0
The Mitochondrial Carrier (MC) Family	5	10	8	12	14	10	0	12	12	21	1	1	1	71	33	33	29	30	35	38	35	50	31	35	29	14	23	52	28	87
The 4 TMS Multidrug Endosomal Transporter (MET) Family	0	0	0	0	0	0	0	0	0	0	0	0	0	0	0	0	0	0	0	0	0	0	0	0	0	0	0	0	0	0
The Chloroplast Maltose Exporter (MEX) Family	0	0	0	0	0	0	0	0	0	0	0	0	0	0	0	0	0	0	0	0	0	0	0	0	0	0	0	0	0	0
The Major Facilitator Superfamily (MFS)	8	15	47	18	38	17	29	18	20	37	24	28	32	64	53	43	49	36	44	21	20	39	30	64	27	11	12	40	41	47
The Multidrug/Oligosaccharidyl-lipid/Polysaccharide (MOP) Flippase Superfamily	0	0	0	2	0	0	1	1	1	0	1	1	1	2	4	5	9	3	4	3	6	10	4	7	6	1	4	8	5	10
The Malonate:Na+ Symporter (MSS) Family	0	0	0	0	0	0	0	0	0	0	0	0	0	0	0	0	0	0	0	0	0	0	0	0	0	0	0	0	0	0
The Mitochondrial Tricarboxylate Carrier (MTC) Family	0	0	0	0	1	0	0	0	0	1	0	0	0	1	2	1	1	1	1	2	1	2	2	2	2	1	0	6	1	10
The Nucleobase:Cation Symporter-1 (NCS1) Family	0	0	0	0	0	0	0	0	0	0	0	0	0	0	0	0	0	0	0	0	0	0	0	0	0	0	0	0	0	0
The Nucleobase:Cation Symporter-2 (NCS2) Family	0	0	0	0	0	0	0	0	0	0	0	0	0	0	1	3	2	2	1	0	0	0	0	0	0	0	0	0	0	0
The NhaA Na+:H+ Antiporter (NhaA) Family	0	0	0	0	0	0	0	0	0	0	0	0	0	0	0	0	0	0	0	0	0	0	0	0	0	0	0	0	0	0
The NhaB Na+:H+ Antiporter (NhaB) Family	0	0	0	0	0	0	0	0	0	0	0	0	0	0	0	0	0	0	0	0	0	0	0	0	0	0	0	0	0	0
The NhaC Na+:H+ Antiporter (NhaC) Family	0	0	0	0	0	0	0	0	0	0	0	0	0	0	0	0	0	0	0	0	0	0	0	0	0	0	0	0	0	0
The NhaD Na+:H+ Antiporter (NhaD) Family	0	0	0	0	0	0	0	0	0	0	0	0	0	0	0	0	0	0	0	0	0	0	0	0	0	0	0	0	0	0
The Ni2+-Co2+ Transporter (NiCoT) Family	0	0	0	0	0	0	1	0	0	0	0	0	0	0	0	0	0	0	0	0	0	0	0	0	0	0	0	0	0	1
The Metal Ion (Mn2+-iron) Transporter (Nramp) Family	0	1	0	0	1	0	0	1	1	1	0	0	0	1	3	2	2	2	2	0	0	0	0	0	0	1	0	0	0	0
The Neurotransmitter:Sodium Symporter (NSS) Family	0	1	1	0	2	2	1	2	2	5	0	0	0	0	0	0	0	0	0	0	0	0	0	0	0	0	0	0	0	0
The Organo Anion Transporter (OAT) Family	0	0	1	0	3	2	0	1	0	1	0	0	0	0	0	0	0	1	0	0	0	0	0	0	0	0	0	1	0	0
The Oligopeptide Transporter (OPT) Family	0	0	0	0	0	0	1	0	0	0	0	0	0	2	2	0	1	1	1	0	0	0	0	0	0	0	0	0	0	0
The Organic Solute Transporter (OST) Family	0	0	0	0	0	0	0	0	0	0	0	0	0	0	0	0	0	0	0	0	0	0	0	0	0	0	0	0	0	0
The Cytochrome Oxidase Biogenesis (Oxa1) Family	0	1	1	0	1	0	0	1	1	1	0	0	0	1	2	3	3	2	2	2	2	3	1	2	2	3	2	2	1	4
The Inorganic Phosphate Transporter (PiT) Family	0	1	1	0	1	1	2	1	1	1	0	0	0	2	1	0	0	0	1	4	2	6	4	5	4	0	2	5	7	14
The Phosphate:Na+ Symporter (PNaS) Family	0	0	0	0	0	0	0	0	0	0	0	0	0	0	0	0	0	0	0	0	0	0	0	0	0	0	0	0	0	1
The Proton-dependent Oligopeptide Transporter (POT) Family	0	0	0	0	0	0	0	0	0	0	0	0	0	1	3	5	6	2	3	1	0	2	1	1	1	1	0	2	1	1
The Reduced Folate Carrier (RFC) Family	0	0	0	0	0	0	0	0	0	0	0	0	0	0	1	1	1	0	1	0	0	0	0	0	0	0	0	0	0	0
The Riboflavin Transporter (RFT) Family	0	0	0	0	0	0	0	0	0	0	0	0	0	0	0	0	0	0	0	0	0	0	0	0	0	0	0	0	0	0
The Resistance to Homoserine/Threonine (RhtB) Family	0	0	0	0	0	0	0	0	0	0	0	0	0	0	0	0	0	0	1	0	0	0	0	0	0	0	0	0	1	0
The Resistance-Nodulation-Cell Division (RND) Superfamily	2	1	0	3	4	4	3	1	1	6	4	4	6	3	2	2	2	2	2	1	2	4	0	2	0	2	0	0	1	1
The Na+-dependent Bicarbonate Transporter (SBT) Family	0	0	0	0	0	0	0	0	0	0	0	0	0	0	0	0	0	0	0	0	0	0	0	0	0	0	0	0	0	0
The Silicon Transporter (Sit) Family	0	0	0	0	0	0	0	0	0	0	0	0	0	0	0	0	0	0	0	0	0	0	0	0	0	0	0	0	0	0
The Solute:Sodium Symporter (SSS) Family	0	0	0	0	1	0	2	0	0	2	0	1	0	2	0	0	1	0	1	0	0	0	0	0	0	0	0	0	0	0
The Vitamin A Receptor/Transporter (STRA6) Family	0	0	0	0	0	0	0	0	0	0	0	0	0	0	0	0	0	0	0	0	0	0	0	0	0	0	0	0	0	0
The Sulfate Permease (SulP) Family	0	1	1	1	2	1	1	1	1	5	0	0	0	8	9	5	5	5	5	1	2	2	1	2	2	0	0	1	1	1
The Twin Arginine Targeting (Tat) Family	0	0	0	0	0	0	0	0	0	0	0	0	0	0	0	0	0	0	0	0	0	0	0	0	0	0	0	0	0	0
The Telurite-resistance/Dicarboxylate Transporter (TDT) Family	0	0	0	0	0	1	0	0	0	0	0	0	0	1	1	1	3	1	1	0	0	0	0	0	0	0	0	0	0	0
The Threonine/Serine Exporter (ThrE) Family	0	0	0	0	0	0	0	0	0	0	0	0	0	3	2	1	2	1	1	0	0	0	0	0	0	6	0	0	0	0
The Tripartite ATP-independent Periplasmic Transporter (TRAP-T) Family	0	0	0	0	0	0	0	0	0	0	0	0	0	0	0	0	0	0	0	0	0	0	0	0	0	0	0	0	0	0
The K+ Transporter (Trk) Family	0	0	0	0	0	0	0	0	0	0	2	2	3	4	1	1	1	1	1	1	1	2	1	1	1	0	0	3	1	3
The Tricarboxylate Transporter (TTT) Family	0	0	0	0	0	1	0	0	0	0	0	0	0	0	0	0	0	0	0	0	0	0	0	0	0	0	0	0	0	0
The Vacuolar Iron Transporter (VIT) Family	0	0	1	1	1	1	1	1	1	1	0	0	0	1	2	3	2	2	2	0	0	0	1	1	1	1	1	3	0	5
The Zinc (Zn2+)-Iron (Fe2+) Permease (ZIP) Family	2	1	2	2	3	3	2	2	2	4	3	3	5	15	6	6	8	5	6	4	5	12	6	17	4	1	3	11	6	13
Phosphotransferase System (PTS)	0 (0%)	0 (0%)	0 (0%)	0 (0%)	0 (0%)	0 (0%)	0 (0%)	0 (0%)	0 (0%)	0 (0%)	0 (0%)	0 (0%)	0 (0%)	0 (0%)	0 (0%)	0 (0%)	0 (0%)	0 (0%)	0 (0%)	0 (0%)	0 (0%)	0 (0%)	0 (0%)	0 (0%)	0 (0%)	0 (0%)	0 (0%)	0 (0%)	0 (0%)	0 (0%)
The PTS Galactitol (Gat) Family	0	0	0	0	0	0	0	0	0	0	0	0	0	0	0	0	0	0	0	0	0	0	0	0	0	0	0	0	0	0
The PTS Glucose-Glucoside (Glc) Family	0	0	0	0	0	0	0	0	0	0	0	0	0	0	0	0	0	0	0	0	0	0	0	0	0	0	0	0	0	0
General PTS	0	0	0	0	0	0	0	0	0	0	0	0	0	0	0	0	0	0	0	0	0	0	0	0	0	0	0	0	0	0
Sugar Specific PTS	0	0	0	0	0	0	0	0	0	0	0	0	0	0	0	0	0	0	0	0	0	0	0	0	0	0	0	0	0	0
Unclassified	4 (5%)	0 (0%)	6 (5.22%)	14 (9.72%)	5 (2.92%)	4 (3.64%)	7 (5.47%)	10 (8.2%)	8 (7.02%)	9 (4.04%)	1 (0.56%)	1 (0.54%)	1 (0.48%)	42 (8.96%)	37 (8.94%)	39 (10.4%)	39 (10.08%)	28 (8.64%)	41 (10.93%)	2 (0.81%)	4 (1.31%)	5 (1.34%)	18 (7%)	20 (4.96%)	17 (6.37%)	4 (4.71%)	8 (5.71%)	27 (6.41%)	19 (7.25%)	28 (5.61%)
The ATP Exporter (ATP-E) Family	0	0	0	0	0	0	1	0	0	0	0	0	0	1	2	1	1	3	1	0	0	0	0	0	0	0	0	0	0	0
The Bacteriocin Immunity Protein (BIP) Family	0	0	0	0	0	0	0	0	0	0	0	0	0	0	0	0	0	0	0	0	0	0	0	0	0	0	0	0	0	0
The ComC DNA Uptake Competence (ComC) Family	0	0	0	0	0	0	0	0	0	0	0	0	0	0	0	0	0	0	0	0	0	0	0	0	0	0	0	0	0	0
The Capsular Polysaccharide Exporter (CPS-E) Family	0	0	0	0	0	0	0	0	0	0	0	0	0	0	0	0	0	0	0	0	0	0	0	0	0	0	0	0	0	0
The Double Stranded RNA Transporter (dsRNA-T) Family	0	0	0	0	0	0	0	0	0	0	0	0	0	1	1	1	1	1	1	0	0	0	0	0	0	0	0	0	0	0
The Ethanolamine Facilitator (EAF) Family	0	0	0	0	0	0	0	0	0	0	0	0	0	0	0	0	0	0	0	0	0	0	0	0	0	0	0	0	0	0
The Ferrous Iron Uptake (FeoB) Family	0	0	3	5	2	2	2	5	4	3	0	0	0	20	19	18	24	13	18	0	0	0	7	5	5	3	3	11	5	8
The Low Affinity Fe2+ Transporter (FeT) Family	0	0	0	0	0	0	0	0	0	0	0	0	0	0	0	0	0	0	0	0	0	0	0	0	0	0	0	0	0	1
The Ferroportin (FP) Family	0	0	0	0	0	0	0	0	0	0	0	0	0	0	0	0	0	0	0	0	0	0	0	0	0	0	0	0	0	0
The Peptidoglycolipid Addressing Protein (GAP) Family	0	0	0	0	0	0	0	0	0	0	0	0	0	0	0	0	0	0	0	0	0	0	0	0	0	0	0	0	0	0
The HlyC/CorC (HCC) Family	0	0	1	2	1	0	3	1	1	2	0	0	0	3	2	1	1	1	1	0	0	0	5	6	6	0	3	8	3	14
The Iron/Lead Transporter (ILT) Superfamily	0	0	0	0	0	0	0	0	0	0	0	0	0	0	0	1	0	0	0	0	0	0	0	0	0	0	0	0	0	1
The Gram-positive Bacterial Hemoglobin Receptor (IsdB) Family	0	0	0	0	0	0	0	0	0	0	0	0	0	0	0	0	0	0	0	0	0	0	0	0	0	0	0	0	0	0
The Lysosomal Protein Import (LPI) Family	0	0	0	0	0	0	0	0	0	0	0	0	0	0	0	0	0	0	0	0	0	0	0	0	0	0	0	0	0	0
The Lipid-translocating Exporter (LTE) Family	0	0	0	0	0	0	0	0	0	0	0	0	0	0	0	1	0	0	0	0	0	0	0	0	0	0	0	0	0	0
The Magnesium Transporter1 (MagT1) Family	0	0	0	0	0	0	0	0	0	0	0	0	0	1	1	1	1	0	1	0	0	0	0	0	0	0	0	0	0	0
The MerC Mercuric Ion (Hg2+) Uptake (MerC) Family	0	0	0	0	0	0	0	0	0	0	0	0	0	0	0	0	0	0	0	0	0	0	0	0	0	0	0	0	0	0
The MerF Mercuric Ion (Hg2+) Uptake (MerF) Family	0	0	0	0	0	0	0	0	0	0	0	0	0	0	0	0	0	0	0	0	0	0	0	0	0	0	0	0	0	0
The MerTP Mercuric Ion (Hg2+) Permease (MerTP) Family	0	0	0	1	1	2	1	1	1	2	0	0	0	4	6	4	4	6	9	0	0	0	3	4	4	1	1	6	5	4
The Mg2+ Transporter-E (MgtE) Family	0	0	0	1	0	0	0	0	0	0	0	0	0	1	0	0	0	0	0	0	0	1	1	1	1	0	1	0	1	0
The Non ABC Multidrug Exporter (N-MDE) Family	0	0	0	0	0	0	0	0	0	0	0	0	0	0	2	2	0	0	0	0	0	0	0	0	0	0	0	0	0	0
The NhaE Na+(K+):H+ Antiporter (NhaE) Family	0	0	0	0	0	0	0	0	0	0	0	0	0	0	0	0	0	0	0	0	0	0	0	0	0	0	0	0	0	0
The NIPA Mg2+ Uptake Permease (NIPA) Family	0	0	0	0	0	0	0	0	0	0	0	0	0	0	0	0	0	0	0	0	0	0	0	0	0	0	0	0	0	0
The Peroxisomal Protein Importer (PPI) Family	0	0	0	0	0	0	0	0	0	0	1	0	0	0	0	0	0	0	0	2	4	4	0	0	0	0	0	0	0	0
The Integral Membrane Peroxisomal Protein Importer-2 (PPI2) Family	0	0	0	0	0	0	0	0	0	0	0	1	0	1	0	1	0	0	0	0	0	0	0	0	0	0	0	0	0	0
The Putative Peptide Uptake or Activated Fatty Acid Export Permease (PUP) Family	4	0	0	4	0	0	0	0	0	0	0	0	0	0	0	0	0	0	0	0	0	0	0	0	0	0	0	0	0	0
The Pyocin R2 Phage P2 Tail Fiber Protein (Pyocin R2) Family	0	0	0	0	0	0	0	0	0	0	0	0	0	0	0	0	0	0	0	0	0	0	0	0	0	0	0	0	0	0
The Putative SdpAB Peptide Antibiotic-like Killing Factor Exporter (SdpAB) Family	0	0	0	0	0	0	0	0	0	0	0	0	0	0	0	0	0	0	0	0	0	0	0	0	0	0	0	0	0	0
The SdpC (Peptide-Antibiotic Killer Factor) Immunity Protein. SdpI (SdpI) Family	0	0	0	0	0	0	0	0	0	0	0	0	0	0	0	0	0	0	0	0	0	0	0	0	0	0	0	0	0	0
The Tellurium Ion Resistance (TerC) Family	0	0	0	0	0	0	0	0	0	0	0	0	0	0	0	0	0	0	0	0	0	0	0	0	0	0	0	0	0	0
The Putative 4-Toluene Sulfonate Uptake Permease (TSUP) Family	0	0	0	0	0	0	0	0	0	0	0	0	1	0	0	0	0	0	0	0	0	0	0	0	0	0	0	0	0	0
The Unknown BART Superfamily-1 (UBS1) Family	0	0	2	1	1	0	0	3	2	1	0	0	0	10	4	8	7	4	10	0	0	0	2	4	1	0	0	2	5	0
The YggT or Fanciful K+ Uptake-B (FkuB; YggT) Family	0	0	0	0	0	0	0	0	0	1	0	0	0	0	0	0	0	0	0	0	0	0	0	0	0	0	0	0	0	0
The Non-Classical Protein Exporter (NCPE) Family	0	0	0	0	0	0	0	0	0	0	0	0	0	0	0	0	0	0	0	0	0	0	0	0	0	0	0	0	0	0
The Ca2+-dependent Phospholipid Scramblase (Scramblase) Family	0	0	0	0	0	0	0	0	0	0	0	0	0	0	0	0	0	0	0	0	0	0	0	0	0	0	0	0	0	0
The Low Affinity Cation Transporter (LACatT) Family	0	0	0	0	0	0	0	0	0	0	0	0	0	0	0	0	0	0	0	0	0	0	0	0	0	0	0	0	0	0

## Sheet: Algal and plant transportomes
	Organisms
	Ostreococcus lucimarinus CCE9901	Ostreococcus tauri	Micromonas pusilla RCC299	Auxenochlorella protothecoides	Bathycoccus prasinos	Chlamydomonas eustigma	Chlamydomonas reinhardtii	Chlorella variabilis	Coccomyxa subellipsoidea C-169	Gonium pectorale	Micromonas commoda	Monoraphidium neglectum	Volvox carteri	Physcomitrella patens	Arabidopsis thaliana	Oryza sativa	Aegilops tauschii	Prunus persica	Amborella trichopoda	Vitis vinifera	Sorghum bicolor	Setaria italica	Musa acuminata	Brassica oleracea	Zea mays	Theobroma cacao	Solanum lycopersicum	Brassica rapa	Brachypodium distachyon	Populus trichocarpa
Genome Size(Mb)	13.2	12.9	21	27.8	15.07	66.6	120.4	46.2	48.8	148.8	21.1	69.7	137.7	480	119.7	374.4	3313.8	227.3	706.3	486.3	709.34	441.7	472.23	501.69	2155.82	335.44	760.07	284.12	243.42	417.3
Total Transporter Proteins	310	321	473	320	370	569	520	498	494	567	467	644	479	953	1223	1211	1387	1213	1029	1295	1300	1365	1474	1887	1479	1114	1273	1865	1174	1766
Transportome source	TransportDB	TransportDB	TransportDB	Predicted by TransAAP	Predicted by TransAAP	Predicted by TransAAP	Predicted by TransAAP	Predicted by TransAAP	Predicted by TransAAP	Predicted by TransAAP	Predicted by TransAAP	Predicted by TransAAP	Predicted by TransAAP	TransportDB	TransportDB	TransportDB	Predicted by TransAAP	Predicted by TransAAP	Predicted by TransAAP	Predicted by TransAAP	Predicted by TransAAP	Predicted by TransAAP	Predicted by TransAAP	Predicted by TransAAP	Predicted by TransAAP	Predicted by TransAAP	Predicted by TransAAP	Predicted by TransAAP	Predicted by TransAAP	Predicted by TransAAP
Transporter classes (families)
ATP-Dependent	72 (23.23%)	81 (25.23%)	109 (23.04%)	57 (17.81%)	59 (15.95%)	102 (17.93%)	98 (18.85%)	92 (18.47%)	85 (17.21%)	129 (22.75%)	63 (13.49%)	155 (24.07%)	89 (18.58%)	248 (26.02%)	240 (19.62%)	233 (19.24%)	221 (15.93%)	203 (16.74%)	173 (16.81%)	220 (16.99%)	204 (15.69%)	199 (14.58%)	229 (15.54%)	294 (15.58%)	244 (16.5%)	171 (15.35%)	188 (14.77%)	265 (14.21%)	181 (15.42%)	322 (18.23%)
The ATP-binding Cassette (ABC) Superfamily	33 (10.65%)	38 (11.84%)	47 (9.94%)	35 (10.94%)	30 (8.11%)	68 (11.95%)	62 (11.92%)	59 (11.85%)	48 (9.72%)	86 (15.17%)	36 (7.71%)	89 (13.82%)	53 (11.06%)	125 (13.12%)	112 (9.16%)	127 (10.49%)	140 (10.09%)	130 (10.72%)	118 (11.47%)	121 (9.34%)	121 (9.31%)	111 (8.13%)	115 (7.8%)	146 (7.74%)	120 (8.11%)	107 (9.61%)	113 (8.88%)	134 (7.18%)	104 (8.86%)	183 (10.36%)
The Arsenite-Antimonite (ArsAB) Efflux Family	1	1	1	2	1	2	3	2	2	2	1	1	2	5	4	2	3	2	3	5	4	4	4	6	5	3	6	7	4	4
The Chloroplast Envelope Protein Translocase (CEPT or Tic-Toc) Family	0	1	13	1	1	4	2	1	6	11	0	5	7	19	15	4	4	3	3	4	3	4	4	6	5	3	5	4	4	9
The Bacterial Competence-related DNA Transformation Transporter (DNA-T) Family	0	0	0	0	0	0	0	0	0	0	0	0	0	0	0	0	0	0	0	0	0	0	0	0	0	0	0	0	0	0
The H+- or Na+-translocating F-type, V-type and A-type ATPase (F-ATPase) Superfamily	3	3	3	1	2	2	2	1	1	2	2	2	2	3	3	3	4	2	3	3	3	3	4	5	4	2	3	5	3	3
The Fimbrilin/Protein Exporter (FPE) Family	0	0	0	0	0	0	0	0	0	0	0	0	0	0	0	0	0	0	0	0	0	0	0	0	0	0	0	0	0	0
The Filamentous Phage Exporter (FPhE) Family	0	0	0	0	0	0	0	0	0	0	0	0	0	0	0	0	0	0	0	0	0	0	0	0	0	0	0	0	0	0
The H+-translocating Pyrophosphatase (H+-PPase) Family	3	5	3	1	4	2	2	3	2	1	3	7	1	6	3	7	5	4	3	7	8	8	11	6	15	4	6	6	5	13
The Type III (Virulence-related) Secretory Pathway (IIISP) Family	0	0	0	0	0	0	0	0	0	0	0	0	0	0	0	0	0	0	0	0	0	0	0	0	0	0	0	0	0	0
The Type II (General) Secretory Pathway (IISP) Family	8	11	15	0	0	0	0	1	1	0	0	0	0	26	28	17	0	1	0	1	0	0	1	1	1	1	0	1	0	0
The Type IV (Conjugal DNA-Protein Transfer or VirB) Secretory Pathway (IVSP) Family	0	0	0	0	0	0	0	0	0	0	0	0	0	0	0	0	0	0	0	0	0	0	1	0	0	0	0	0	0	0
The Mitochondrial Protein Translocase (MPT) Family	11	8	12	4	5	7	3	5	5	3	4	5	3	21	25	30	13	11	8	9	16	19	14	25	16	10	10	26	17	18
The Outer Membrane Protein Secreting Main Terminal Branch (MTB)	0	0	0	0	0	0	0	0	0	0	0	0	0	0	0	0	0	0	0	0	0	0	0	0	0	0	0	0	0	0
The P-type ATPase (P-ATPase) Superfamily	13	14	15	13	16	17	24	20	20	24	17	46	21	43	50	43	52	50	35	70	49	50	75	99	78	41	45	82	44	92
The Septal DNA Translocator (S-DNA-T) Family	0	0	0	0	0	0	0	0	0	0	0	0	0	0	0	0	0	0	0	0	0	0	0	0	0	0	0	0	0	0
Ion Channels	30 (9.68%)	29 (9.03%)	57 (12.05%)	35 (10.94%)	44 (11.89%)	107 (18.8%)	94 (18.08%)	63 (12.65%)	50 (10.12%)	101 (17.81%)	73 (15.63%)	86 (13.35%)	97 (20.25%)	93 (9.76%)	150 (12.26%)	131 (10.82%)	130 (9.37%)	168 (13.85%)	105 (10.2%)	199 (15.37%)	150 (11.54%)	157 (11.5%)	202 (13.7%)	262 (13.88%)	173 (11.7%)	158 (14.18%)	174 (13.67%)	258 (13.83%)	148 (12.61%)	249 (14.1%)
The ATP-gated Cation Channel (ACC) Family	0	0	0	0	2	0	0	0	0	0	0	0	0	0	0	0	0	0	0	0	0	0	0	0	0	0	0	0	0	0
The Ammonia Transporter Channel (Amt) Family	4	4	6	2	6	6	9	6	4	12	7	8	10	0	6	12	7	15	9	12	9	9	12	11	6	9	8	9	8	29
The Annexin (Annexin) Family	1	1	1	0	0	0	0	0	0	0	1	0	0	7	8	9	10	9	6	35	11	10	11	10	11	10	12	13	9	13
The Bcl-2 (Bcl-2) Family	0	0	0	0	0	0	0	0	0	0	0	0	0	0	0	0	0	0	0	0	0	0	0	0	0	0	0	0	0	0
The Anion Channel-forming Bestrophin (Bestrophin) Family	0	0	0	1	3	12	7	9	5	3	5	13	6	0	0	0	0	1	1	1	0	0	0	2	0	0	1	2	0	0
The BCL2/Adenovirus E1B-interacting Protein 3 (BNip3) Family	0	0	0	0	0	0	0	0	0	0	0	0	0	0	0	0	0	0	0	0	0	0	0	0	0	0	0	0	0	0
The CD20 Ca2+ Channel (CD20) Family	0	0	0	0	0	0	0	0	0	0	0	0	0	0	0	0	0	0	0	0	0	0	0	0	0	0	0	0	0	0
The Intracellular Chloride Channel (CLIC) Family	0	0	0	0	0	0	0	0	0	0	0	0	0	4	8	0	0	0	0	0	0	0	0	0	0	0	2	0	0	0
The Gap Junction-forming Connexin (Connexin) Family	0	0	0	0	0	0	0	0	0	0	0	0	0	0	0	0	0	0	0	0	0	0	0	0	0	0	0	0	0	0
The Ca2+ Release-activated Ca2+ (CRAC) Channel (CRAC-C) Family	0	0	0	0	1	0	2	0	1	2	1	1	2	0	0	0	0	0	0	0	0	0	0	0	0	0	0	0	0	0
The Copper Transporter (Ctr) Family	1	1	2	1	2	3	3	2	1	4	2	4	3	2	6	7	1	6	3	15	6	6	9	10	6	6	7	10	5	7
The Epithelial Chloride Channel (E-ClC) Family	0	0	0	0	0	0	0	0	0	0	0	0	0	0	0	0	0	0	0	0	0	0	0	0	0	0	0	0	0	0
The Epithelial Na+ Channel (ENaC) Family	0	0	0	0	1	0	0	0	0	0	0	0	0	0	0	0	0	0	0	0	0	0	0	0	0	0	0	1	0	0
The Envelope Virus E1 Channel (EVE1-C) Family	0	0	0	0	0	0	0	0	0	0	0	0	0	0	0	0	0	0	0	0	0	0	0	0	0	0	0	0	0	0
The Glutamate-gated Ion Channel (GIC) Family of Neurotransmitter Receptors	0	0	2	0	2	12	2	1	0	3	2	4	0	3	20	18	4	4	4	3	0	1	0	3	2	4	0	2	2	16
The Intracellular Chloride Channel (ICC) Family	0	0	0	0	0	0	0	0	0	0	0	0	0	0	0	0	0	0	0	0	0	0	0	0	0	0	0	0	0	0
The Gap Junction-forming Innexin (Innexin) Family	0	0	0	0	0	0	0	0	0	0	0	0	0	0	0	0	0	0	0	0	0	0	0	0	0	0	0	0	0	0
The Inward Rectifier K+ Channel (IRK-C) Family	0	0	2	2	0	4	2	3	3	2	1	2	3	2	0	0	0	0	0	0	0	0	0	0	0	0	0	0	0	0
The Neurotransmitter Receptor, Cys loop, Ligand-gated Ion Channel (LIC) Family	0	0	1	0	0	0	1	3	0	7	2	4	2	0	0	0	0	0	0	0	0	1	0	1	0	0	2	2	0	1
The Yeast Stretch-Activated, Cation-Selective, Ca2+ Channel, Mid1 (Mid1) Family	0	0	0	0	0	0	0	0	0	0	0	0	0	0	0	0	0	0	0	0	0	0	0	0	0	0	0	0	0	0
The Major Intrinsic Protein (MIP) Family	1	0	0	6	0	6	4	5	7	3	0	7	3	26	39	37	37	30	21	31	39	42	50	64	46	30	43	61	33	59
The CorA Metal Ion Transporter (MIT) Family	2	1	4	6	3	9	5	4	6	6	4	4	7	13	12	10	9	10	11	10	12	12	14	18	16	12	11	17	13	13
The H+- or Na+-translocating Bacterial Flagellar Motor 1ExbBD Outer Membrane Transport Energizer (Mo	0	0	0	0	0	0	0	0	0	0	0	0	0	0	0	0	0	0	0	0	0	0	0	0	0	0	0	0	0	0
The Large Conductance Mechanosensitive Ion Channel (MscL) Family	0	0	0	0	1	0	0	1	1	0	1	2	0	0	0	0	0	0	0	0	0	0	0	0	0	0	0	0	0	0
The Small Conductance Mechanosensitive Ion Channel (MscS) Family	3	3	6	3	3	3	7	9	6	5	6	5	4	15	11	5	7	8	5	12	4	5	8	20	8	13	8	19	7	14
The Non-selective Cation Channel-2 (NSCC2) Family	1	1	0	1	0	1	1	1	1	0	1	1	1	2	1	1	1	1	1	1	1	1	1	2	2	1	2	2	1	2
The Polycystin Cation Channel (PCC) Family	0	0	3	0	2	9	13	2	0	12	4	3	13	0	0	0	0	0	0	0	0	0	0	0	0	0	0	0	0	0
The Plasmolipin (Plasmolipin) Family	0	0	0	0	0	0	0	0	0	0	0	0	0	0	0	0	0	0	0	0	0	0	0	0	0	0	0	0	0	0
The Phospholamban (Ca2+-channel and Ca2+-ATPase Regulator) (PLB) Family	0	0	0	0	0	0	0	0	0	0	0	0	0	0	0	0	0	0	0	0	0	0	0	0	0	0	0	0	0	0
The Phospholemman (PLM) Family	0	0	0	0	0	0	0	0	0	0	0	0	0	0	0	0	0	0	0	0	0	0	0	0	0	0	0	0	0	0
The Presenilin ER Ca2+ Leak Channel (Presenilin) Family	0	0	1	3	3	3	2	3	2	2	1	3	3	1	2	0	11	7	5	7	9	8	12	12	11	7	10	12	9	11
The Ryanodine-Inositol 1,4,5-triphosphate Receptor Ca2+ Channel (RIR-CaC) Family	0	0	0	0	0	0	1	0	0	0	0	0	1	0	0	0	0	0	0	0	0	0	0	0	0	0	0	0	0	0
The Pore-forming Tail Tip pb2 Protein of Phage T5 (T5-pb2) Family	0	0	0	0	0	0	0	0	0	0	0	0	0	0	0	0	0	0	0	0	0	0	0	0	0	0	0	0	0	0
The Chloroplast Envelope Anion Channel-forming Tic110 (Tic110) Family	1	1	1	1	0	1	0	1	1	0	0	1	1	2	1	2	0	0	1	1	0	0	0	0	0	1	1	0	0	0
The Homotrimeric Cation Channel (TRIC) Family	0	0	0	0	2	0	0	0	0	0	2	0	0	0	0	0	0	0	0	0	0	0	0	0	0	0	0	0	0	0
The Transient Receptor Potential Ca2+ Channel (TRP-CC) Family	0	1	1	3	1	6	9	1	2	7	0	1	6	0	0	0	1	0	0	4	0	0	0	4	0	0	0	1	2	0
The Anion Channel Tweety (Tweety) Family	0	0	0	0	0	0	0	0	0	0	0	0	0	0	0	0	0	0	0	0	0	0	0	0	0	0	0	0	0	0
The Urea/Amide Channel (UAC) Family	0	0	0	0	0	0	0	0	0	0	0	0	0	0	0	0	0	0	0	0	0	0	0	0	0	0	0	0	0	0
The Urea Transporter (UT) Family	0	0	0	0	0	0	0	0	0	0	0	0	0	0	0	0	0	0	0	0	0	0	1	0	0	0	0	0	0	0
The Voltage-gated Ion Channel (VIC) Superfamily	16	16	27	5	11	30	24	10	8	31	32	22	30	16	36	30	23	48	17	33	25	27	35	44	30	27	31	49	28	38
The Plant Plasmodesmata (PPD) Family	0	0	0	0	0	0	0	0	0	0	0	0	0	0	0	0	16	26	19	32	31	31	44	55	31	35	34	52	27	41
The Mitochondrial and Plastid Porin (MPP) Family	0	0	0	1	1	1	1	1	1	1	1	0	1	0	0	0	2	2	1	1	2	2	3	4	2	1	1	4	2	3
The Nucleotide-sensitive Anion-selective Channel, ICln (ICln) Family	0	0	0	0	0	1	1	1	1	1	0	1	1	0	0	0	1	1	1	1	1	2	2	2	2	2	1	2	2	2
The OmpA-OmpF Porin (OOP) Family	0	0	0	0	0	0	0	0	0	0	0	0	0	0	0	0	0	0	0	0	0	0	0	0	0	0	0	0	0	0
The Outer Membrane Factor (OMF) Family	0	0	0	0	0	0	0	0	0	0	0	0	0	0	0	0	0	0	0	0	0	0	0	0	0	0	0	0	0	0
The Outer Membrane Receptor (OMR) Family	0	0	0	0	0	0	0	0	0	0	0	0	0	0	0	0	0	0	0	0	0	0	0	0	0	0	0	0	0	0
The Outer Bacterial Membrane Secretin (Secretin) Family	0	0	0	0	0	0	0	0	0	0	0	0	0	0	0	0	0	0	0	0	0	0	0	0	0	0	0	0	0	0
The Outer Membrane Auxiliary (OMA) Protein Family	0	0	0	0	0	0	0	0	0	0	0	0	0	0	0	0	0	0	0	0	0	0	0	0	0	0	0	0	0	0
The Voltage-gated Proton Channel (VPC) Family	0	0	0	0	0	0	0	0	0	0	0	0	0	0	0	0	0	0	0	0	0	0	0	0	0	0	0	0	0	0
The Outer Membrane Protein Insertion Porin (OmpIP) Family	0	0	0	0	0	0	0	0	0	0	0	0	0	0	0	0	0	0	0	0	0	0	0	0	0	0	0	0	0	0
The Cyanobacterial Porin (CBP) Family	0	0	0	0	0	0	0	0	0	0	0	0	0	0	0	0	0	0	0	0	0	0	0	0	0	0	0	0	0	0
Secondary Transporter	206 (66.45%)	208 (64.8%)	289 (61.1%)	211 (65.94%)	248 (67.03%)	330 (58%)	305 (58.65%)	320 (64.26%)	334 (67.61%)	314 (55.38%)	307 (65.74%)	370 (57.45%)	267 (55.74%)	565 (59.29%)	780 (63.78%)	843 (69.61%)	980 (70.66%)	801 (66.03%)	707 (68.71%)	826 (63.78%)	885 (68.08%)	934 (68.42%)	965 (65.47%)	1252 (66.35%)	985 (66.6%)	747 (67.06%)	838 (65.83%)	1262 (67.67%)	794 (67.63%)	1129 (63.93%)
The 2-Hydroxycarboxylate Transporter (2-HCT) Family	0	0	0	0	0	0	0	0	0	0	0	0	0	0	0	0	0	0	0	0	0	0	0	0	0	0	0	0	0	0
The ATP:ADP Antiporter (AAA) Family	1	1	0	3	1	6	3	3	3	6	1	7	3	2	2	2	3	2	3	2	3	4	5	5	4	2	4	5	3	3
The Amino Acid/Auxin Permease (AAAP) Family	5	4	8	23	5	15	7	35	21	7	8	20	7	31	46	60	68	60	53	63	66	69	66	84	72	46	51	84	54	80
The Aspartate:Alanine Exchanger (AAE) Family	0	0	0	0	0	0	0	0	0	0	0	0	0	0	0	0	0	0	0	0	0	0	0	0	0	0	0	0	0	1
The p-Aminobenzoyl-glutamate Transporter (AbgT) Family	0	0	0	0	0	0	0	0	0	0	0	0	0	0	0	0	0	0	0	0	0	0	0	0	0	0	0	0	0	0
The Arsenical Resistance-3 (ACR3) Family	0	0	0	0	0	1	0	0	1	0	0	1	0	1	0	0	0	0	0	1	0	0	0	0	0	0	0	0	0	0
The Anion Exchanger (AE) Family	2	3	6	0	2	0	1	1	1	0	6	1	0	3	7	3	4	5	3	5	3	3	5	10	4	6	5	11	2	10
The Auxin Efflux Carrier (AEC) Family	2	1	4	2	4	2	5	5	5	5	3	5	7	10	15	19	17	16	17	18	19	20	30	26	18	18	18	27	18	32
The Alanine or Glycine:Cation Symporter (AGCS) Family	0	0	0	0	0	0	0	0	0	0	0	0	0	0	0	0	0	0	0	0	0	0	0	0	0	0	0	0	0	0
The Autoinducer-2 Exporter (AI-2E) Family (Formerly the PerM Family, TC #9.B.22)	0	0	0	2	2	1	1	1	2	1	2	2	1	0	0	0	1	1	2	2	1	1	2	1	1	1	3	1	1	1
The Amino Acid-Polyamine-Organocation (APC) Family	1	1	1	5	4	8	8	7	16	9	1	10	7	16	15	24	29	21	16	21	28	28	22	22	22	16	20	22	24	37
The Aromatic Acid Exporter (ArAE) Family	0	0	0	3	0	5	1	2	4	1	0	3	0	9	21	13	9	14	8	15	9	17	12	23	10	17	20	19	7	25
The Arsenite-Antimonite (ArsB) Efflux Family	1	1	1	0	1	3	1	0	0	2	1	3	2	3	1	3	6	2	4	3	5	5	7	2	6	5	2	1	5	7
The Short Chain Fatty Acid Uptake (AtoE) Family	0	0	0	0	0	0	0	0	0	0	0	0	0	0	0	0	0	0	0	0	0	0	0	0	0	0	0	0	0	0
The Bile Acid:Na+ Symporter (BASS) Family	5	5	6	3	3	7	4	5	6	6	5	4	4	7	6	6	4	7	7	7	6	7	6	10	5	5	5	8	5	8
The Betaine/Carnitine/Choline Transporter (BCCT) Family	2	2	1	0	1	0	0	0	0	0	1	0	0	0	0	0	0	0	0	0	0	0	0	0	0	0	0	0	0	0
The Benzoate:H+ Symporter (BenE) Family	0	0	0	0	0	0	0	0	0	0	0	0	0	0	0	0	0	0	0	1	0	0	2	0	0	0	1	0	0	2
The Biotin Uptake Transporter (BUT) Family	0	0	0	1	1	1	0	1	1	2	1	0	1	0	0	0	0	1	2	2	2	2	2	2	1	1	1	1	2	2
The Ca2+:Cation Antiporter (CaCA) Family	4	4	8	3	8	8	6	4	3	7	7	7	7	11	13	16	13	14	8	17	14	15	17	16	18	17	17	20	14	17
The Cadmium Resistance (CadD) Family	0	0	0	0	0	0	0	0	0	0	0	0	0	0	0	0	0	0	0	0	0	0	0	0	0	0	0	0	0	0
The Cation-Chloride Cotransporter (CCC) Family	0	0	1	0	0	0	0	0	0	0	1	0	0	7	1	2	5	1	1	1	0	2	2	2	3	1	2	2	3	5
The Cation Diffusion Facilitator (CDF) Family	2	2	5	2	3	5	5	3	9	4	5	5	3	12	13	9	10	11	8	14	9	10	14	19	15	13	12	18	10	23
The Chromate Ion Transporter (CHR) Family	1	1	1	0	1	0	1	1	1	1	1	1	1	1	0	0	0	0	0	0	0	0	0	0	0	0	0	0	0	0
The Citrate-Mg2+:H+ (CitM) Citrate-Ca2+:H+ (CitH) Symporter (CitMHS) Family	0	0	0	0	0	0	0	0	0	0	0	0	0	0	0	0	0	0	0	0	0	0	0	0	0	0	0	0	0	0
The Chloride Carrier/Channel (ClC) Family	4	4	6	2	3	8	5	5	7	6	5	7	6	0	7	9	11	7	8	7	10	10	12	12	12	6	9	12	10	11
The Concentrative Nucleoside Transporter (CNT) Family	0	0	0	0	0	0	0	0	0	0	0	0	0	0	0	0	0	0	0	0	0	0	0	0	0	0	0	0	0	0
The Monovalent Cation:Proton Antiporter-1 (CPA1) Family	5	6	5	5	3	5	8	9	10	6	3	6	6	7	8	7	10	7	7	7	7	7	12	10	10	7	8	9	7	8
The Monovalent Cation:Proton Antiporter-2 (CPA2) Family	3	4	6	2	5	5	3	4	3	4	7	3	4	9	34	20	17	35	29	23	21	21	30	47	20	26	23	50	18	36
The Monovalent Cation (K+ or Na+):Proton Antiporter-3 (CPA3) Family	0	0	0	0	0	0	0	0	0	0	0	0	0	0	0	0	0	0	0	0	0	0	0	0	0	0	0	0	0	0
The Choline Transporter Like (CTL) Family	0	0	5	0	3	2	1	1	1	1	3	1	1	7	7	0	3	1	3	2	3	2	3	3	3	4	3	3	2	5
The Dicarboxylate/Amino Acid:Cation (Na+ or H+) Symporter (DAACS) Family	0	0	1	0	0	0	1	1	2	1	1	0	1	2	0	0	0	0	0	0	0	0	0	0	0	0	0	0	0	0
The Divalent Anion:Na+ Symporter (DASS) Family	5	6	5	2	5	4	8	4	4	9	5	7	9	9	4	7	6	3	1	4	8	7	6	7	5	3	5	7	5	6
The C4-Dicarboxylate Uptake (Dcu) Family	0	0	0	0	0	0	0	0	0	0	0	0	0	0	0	0	0	0	0	0	0	0	0	0	0	0	0	0	0	0
The C4-dicarboxylate Uptake C (DcuC) Family	0	0	0	0	0	0	0	0	0	0	0	0	0	0	0	0	1	0	0	0	0	0	0	0	0	0	0	0	0	0
The Drug/Metabolite Transporter (DMT) Superfamily	37	36	56	35	59	59	48	59	42	53	60	51	44	67	130	122	144	121	115	134	136	148	158	228	167	129	140	221	126	153
The Equilibrative Nucleoside Transporter (ENT) Family	1	1	2	2	1	3	1	3	2	3	2	4	3	4	8	4	4	4	5	7	4	6	3	7	3	4	6	12	2	9
The Glutamate:Na+ Symporter (ESS) Family	0	0	0	0	0	0	0	0	0	0	1	0	0	0	0	0	0	0	0	0	0	0	0	0	0	0	0	0	0	0
The Folate-Biopterin Transporter (FBT) Family	3	3	3	1	3	3	3	1	3	4	3	1	1	7	9	8	9	8	6	6	8	8	7	9	11	8	7	10	8	15
The Formate-Nitrite Transporter (FNT) Family	1	1	1	1	1	1	6	3	2	6	1	6	5	0	0	0	0	0	0	0	0	0	0	0	0	0	0	0	0	0
The Gluconate:H+ Symporter (GntP) Family	0	0	0	0	0	0	0	0	0	0	0	0	0	1	0	0	0	0	0	0	0	0	0	0	0	0	0	0	0	0
The Glycoside-Pentoside-Hexuronide (GPH):Cation Symporter Family	0	0	0	0	0	0	0	0	0	0	0	0	0	7	10	7	10	3	7	5	8	9	6	14	10	7	4	15	7	7
The Glycerol Uptake (GUP) Family	0	0	1	0	0	1	1	0	0	1	1	1	1	1	1	1	1	1	1	5	1	1	1	1	1	1	1	1	1	1
The Hydroxy/Aromatic Amino Acid Permease (HAAAP) Family	3	3	2	0	3	2	1	3	1	1	2	3	1	3	2	3	3	3	3	2	3	3	1	2	2	2	3	2	2	4
The 2-Keto-3-Deoxygluconate Transporter (KDGT) Family	0	0	0	0	0	0	0	0	0	0	0	0	0	0	0	0	0	0	1	0	0	0	0	0	0	0	0	0	0	0
The K+ Uptake Permease (KUP) Family	0	0	0	1	0	3	6	1	5	2	0	2	1	18	13	27	33	19	30	18	30	29	24	22	36	14	21	21	28	36
The Lysosomal Cystine Transporter (LCT) Family	0	0	1	3	0	3	1	5	3	3	3	9	2	3	3	2	3	6	4	5	3	4	7	7	3	5	4	5	3	6
The Lactate Permease (LctP) Family	0	0	0	0	0	0	0	0	0	0	0	1	0	0	0	0	0	0	0	0	0	0	0	0	0	0	0	0	0	0
The Branched Chain Amino Acid Exporter (LIV-E) Family	0	0	0	0	0	0	0	0	0	0	0	0	0	0	0	0	0	1	0	0	0	0	0	0	0	0	0	0	0	0
The Branched Chain Amino Acid:Cation Symporter (LIVCS) Family	0	0	0	0	0	0	0	0	0	0	0	0	0	0	0	0	0	0	0	0	0	0	0	0	0	0	0	0	0	0
The L-Lysine Exporter (LysE) Family	0	0	0	0	0	0	0	0	0	0	0	0	0	0	0	0	0	0	0	0	0	0	0	0	0	0	1	0	0	0
The Mitochondrial Carrier (MC) Family	41	39	42	27	35	39	40	31	40	41	44	41	38	88	60	61	48	56	49	60	61	56	93	85	80	59	60	85	53	88
The 4 TMS Multidrug Endosomal Transporter (MET) Family	0	0	0	0	0	0	0	0	0	0	0	0	0	0	0	0	0	0	0	0	0	0	0	0	0	0	0	0	0	0
The Chloroplast Maltose Exporter (MEX) Family	0	0	1	0	1	1	1	1	0	1	1	1	0	4	1	1	0	1	1	1	1	1	2	2	1	1	2	2	2	1
The Major Facilitator Superfamily (MFS)	36	39	53	40	42	67	54	56	82	50	56	88	41	91	128	149	173	132	101	119	163	168	131	218	178	115	131	219	142	190
The Multidrug/Oligosaccharidyl-lipid/Polysaccharide (MOP) Flippase Superfamily	12	10	15	7	12	19	15	16	10	17	16	14	11	25	58	55	78	74	54	66	55	66	55	98	54	57	73	104	45	78
The Malonate:Na+ Symporter (MSS) Family	0	0	0	0	0	0	0	0	0	0	0	0	0	0	0	0	1	0	0	0	0	0	0	0	0	0	0	0	0	0
The Mitochondrial Tricarboxylate Carrier (MTC) Family	0	0	0	0	0	0	0	0	0	0	0	0	0	1	0	0	0	0	0	0	0	0	0	0	0	0	0	0	0	0
The Nucleobase:Cation Symporter-1 (NCS1) Family	1	1	3	0	1	1	1	1	0	1	3	1	1	2	2	1	1	2	1	1	1	2	4	1	1	1	1	1	2	1
The Nucleobase:Cation Symporter-2 (NCS2) Family	0	0	1	3	1	7	7	6	4	5	1	6	4	12	14	14	11	12	9	12	14	14	25	18	22	13	14	17	14	18
The NhaA Na+:H+ Antiporter (NhaA) Family	1	1	1	0	1	0	0	0	0	0	1	0	0	0	0	0	0	0	0	0	0	0	0	0	0	0	0	0	0	0
The NhaB Na+:H+ Antiporter (NhaB) Family	0	0	0	0	0	0	0	0	0	0	0	0	0	0	0	0	0	0	0	0	0	0	0	0	0	0	0	0	0	0
The NhaC Na+:H+ Antiporter (NhaC) Family	0	0	0	0	0	0	0	0	0	0	0	0	0	0	0	0	0	0	0	0	0	0	0	0	0	0	0	0	0	0
The NhaD Na+:H+ Antiporter (NhaD) Family	0	0	1	0	1	0	1	0	0	1	1	1	1	1	2	1	1	1	1	1	1	1	1	2	1	1	1	2	1	2
The Ni2+-Co2+ Transporter (NiCoT) Family	1	1	1	0	1	1	1	1	1	3	0	1	1	5	2	2	2	2	1	2	2	2	3	2	1	1	2	2	2	2
The Metal Ion (Mn2+-iron) Transporter (Nramp) Family	1	1	1	3	1	5	3	1	2	2	1	4	3	6	7	13	12	5	6	7	13	11	12	10	11	6	5	12	10	10
The Neurotransmitter:Sodium Symporter (NSS) Family	0	0	1	0	0	0	0	0	0	0	1	0	0	0	0	0	0	0	0	0	0	0	0	0	0	0	0	0	0	0
The Organo Anion Transporter (OAT) Family	0	0	0	0	0	0	0	1	0	0	1	0	1	0	0	0	0	1	0	0	0	1	0	0	0	0	0	1	0	0
The Oligopeptide Transporter (OPT) Family	0	0	1	0	1	1	1	1	3	0	1	4	2	4	18	29	42	17	26	24	26	32	28	27	33	14	15	25	26	30
The Organic Solute Transporter (OST) Family	0	0	0	0	0	0	0	0	0	0	0	0	0	0	0	0	0	0	0	0	0	0	0	0	0	0	0	0	0	0
The Cytochrome Oxidase Biogenesis (Oxa1) Family	4	3	3	5	3	3	2	3	4	4	3	5	2	4	7	5	6	7	5	3	5	6	6	9	7	4	6	10	4	10
The Inorganic Phosphate Transporter (PiT) Family	2	2	1	1	1	4	11	4	4	5	1	2	5	3	1	1	1	2	2	2	1	1	1	2	1	2	1	2	1	3
The Phosphate:Na+ Symporter (PNaS) Family	0	0	4	0	0	0	0	0	0	0	4	0	0	0	0	0	0	0	0	0	0	0	0	0	0	0	0	0	0	0
The Proton-dependent Oligopeptide Transporter (POT) Family	1	1	1	3	1	1	1	2	2	1	1	7	1	20	52	82	119	60	57	67	79	83	64	91	73	60	78	100	73	83
The Reduced Folate Carrier (RFC) Family	0	0	1	0	1	0	0	0	0	0	2	0	0	0	0	0	0	0	2	0	0	0	1	0	0	0	0	0	0	0
The Riboflavin Transporter (RFT) Family	0	0	0	0	0	0	0	0	0	0	0	0	0	0	0	0	0	0	0	0	0	0	0	0	0	0	0	0	0	0
The Resistance to Homoserine/Threonine (RhtB) Family	0	0	0	1	1	0	1	2	0	1	1	0	0	0	0	0	0	0	0	0	0	0	0	0	0	0	0	0	0	1
The Resistance-Nodulation-Cell Division (RND) Superfamily	3	6	8	1	6	1	3	2	1	2	9	2	2	8	4	3	1	2	1	2	1	1	3	3	1	3	1	4	1	3
The Na+-dependent Bicarbonate Transporter (SBT) Family	0	0	0	0	0	0	0	0	0	0	0	0	0	0	0	0	0	0	0	0	0	0	0	0	0	0	0	0	0	0
The Silicon Transporter (Sit) Family	0	0	0	0	0	0	0	0	0	0	0	0	0	0	0	0	0	0	0	0	0	0	0	0	0	0	0	0	0	0
The Solute:Sodium Symporter (SSS) Family	3	3	2	1	2	2	7	2	7	6	2	3	4	2	1	1	2	1	1	1	2	1	1	2	1	1	1	2	1	1
The Vitamin A Receptor/Transporter (STRA6) Family	0	0	0	0	0	0	0	0	0	0	0	0	0	0	0	0	0	0	0	0	0	0	0	0	0	0	0	0	0	0
The Sulfate Permease (SulP) Family	2	3	4	6	3	6	2	10	5	4	5	3	4	6	14	14	13	16	8	16	13	12	21	25	10	11	16	24	12	16
The Twin Arginine Targeting (Tat) Family	3	3	1	2	4	3	3	1	1	3	4	2	3	3	1	3	1	2	3	3	3	2	6	7	7	3	3	7	2	5
The Telurite-resistance/Dicarboxylate Transporter (TDT) Family	0	0	0	3	0	0	0	1	1	0	0	2	0	4	4	9	12	5	3	6	11	8	13	13	10	5	6	11	5	5
The Threonine/Serine Exporter (ThrE) Family	0	0	0	0	0	0	0	0	0	0	0	0	0	2	0	0	0	0	0	0	0	0	0	0	0	0	0	0	0	0
The Tripartite ATP-independent Periplasmic Transporter (TRAP-T) Family	0	1	0	0	0	0	0	0	0	0	0	0	0	0	0	0	0	0	0	0	0	0	1	1	0	0	0	1	0	1
The K+ Transporter (Trk) Family	0	0	0	0	0	0	0	0	0	0	0	1	0	1	1	7	7	2	2	7	4	5	3	4	3	1	3	4	6	1
The Tricarboxylate Transporter (TTT) Family	0	0	0	0	0	0	0	0	0	0	0	0	0	0	0	0	0	0	0	0	0	0	1	0	0	0	0	0	0	0
The Vacuolar Iron Transporter (VIT) Family	0	0	1	2	1	2	2	2	2	1	1	2	2	5	9	0	3	6	4	8	6	6	8	8	8	8	8	7	6	7
The Zinc (Zn2+)-Iron (Fe2+) Permease (ZIP) Family	7	5	6	5	6	6	13	9	7	15	7	9	13	10	18	18	22	21	18	21	16	17	20	33	20	17	15	33	19	23
Phosphotransferase System (PTS)	0 (0%)	0 (0%)	0 (0%)	0 (0%)	0 (0%)	0 (0%)	0 (0%)	0 (0%)	0 (0%)	0 (0%)	0 (0%)	0 (0%)	0 (0%)	0 (0%)	0 (0%)	0 (0%)	0 (0%)	0 (0%)	0 (0%)	0 (0%)	0 (0%)	0 (0%)	0 (0%)	0 (0%)	0 (0%)	0 (0%)	0 (0%)	0 (0%)	0 (0%)	0 (0%)
The PTS Galactitol (Gat) Family	0	0	0	0	0	0	0	0	0	0	0	0	0	0	0	0	0	0	0	0	0	0	0	0	0	0	0	0	0	0
The PTS Glucose-Glucoside (Glc) Family	0	0	0	0	0	0	0	0	0	0	0	0	0	0	0	0	0	0	0	0	0	0	0	0	0	0	0	0	0	0
General PTS	0	0	0	0	0	0	0	0	0	0	0	0	0	0	0	0	0	0	0	0	0	0	0	0	0	0	0	0	0	0
Sugar Specific PTS	0	0	0	0	0	0	0	0	0	0	0	0	0	0	0	0	0	0	0	0	0	0	0	0	0	0	0	0	0	0
Unclassified	2 (0.65%)	3 (0.93%)	18 (3.81%)	17 (5.31%)	19 (5.14%)	30 (5.27%)	23 (4.42%)	23 (4.62%)	25 (5.06%)	23 (4.06%)	24 (5.14%)	33 (5.12%)	26 (5.43%)	47 (4.93%)	53 (4.33%)	4 (0.33%)	56 (4.04%)	41 (3.38%)	44 (4.28%)	50 (3.86%)	61 (4.69%)	75 (5.49%)	78 (5.29%)	79 (4.19%)	77 (5.21%)	38 (3.41%)	73 (5.73%)	80 (4.29%)	51 (4.34%)	66 (3.74%)
The ATP Exporter (ATP-E) Family	0	0	1	0	0	0	0	0	0	0	1	0	0	1	0	0	2	4	2	3	3	3	3	2	3	3	3	2	3	2
The Bacteriocin Immunity Protein (BIP) Family	0	0	0	0	0	0	0	0	0	0	0	0	0	0	0	0	0	0	0	0	0	0	0	0	0	0	0	0	0	0
The ComC DNA Uptake Competence (ComC) Family	0	0	0	0	0	0	0	0	0	0	0	0	0	0	0	0	0	0	0	0	0	0	0	0	0	0	0	0	0	0
The Capsular Polysaccharide Exporter (CPS-E) Family	0	0	0	0	0	0	0	0	0	0	0	0	0	0	0	0	0	0	0	0	0	0	0	0	0	0	0	0	0	0
The Double Stranded RNA Transporter (dsRNA-T) Family	0	0	0	0	0	0	0	0	0	0	0	0	0	0	0	0	0	0	0	0	0	0	0	0	0	0	0	0	0	0
The Ethanolamine Facilitator (EAF) Family	0	0	0	0	0	0	0	0	0	0	0	0	0	0	0	0	0	0	0	0	0	0	0	0	0	0	0	0	0	0
The Ferrous Iron Uptake (FeoB) Family	0	0	0	6	4	6	6	9	8	5	7	2	4	0	0	0	8	12	13	13	12	16	20	31	14	9	16	34	9	21
The Low Affinity Fe2+ Transporter (FeT) Family	0	0	0	0	0	0	0	1	0	0	0	0	0	0	0	0	0	0	0	0	0	0	0	0	0	0	0	0	0	0
The Ferroportin (FP) Family	0	0	0	0	0	0	0	0	0	0	0	0	0	1	2	1	0	0	0	0	0	0	0	0	0	0	0	0	0	0
The Peptidoglycolipid Addressing Protein (GAP) Family	0	0	0	0	0	0	0	0	0	0	0	0	0	0	0	0	0	0	0	0	0	0	0	0	0	0	0	0	0	0
The HlyC/CorC (HCC) Family	0	0	2	2	1	6	4	1	4	3	0	5	3	11	9	0	5	6	4	7	4	4	9	10	6	7	10	10	4	8
The Iron/Lead Transporter (ILT) Superfamily	0	0	0	1	0	1	0	1	1	1	0	1	1	15	16	0	0	0	0	0	0	0	0	0	0	0	0	0	0	0
The Gram-positive Bacterial Hemoglobin Receptor (IsdB) Family	0	0	0	0	0	0	0	0	0	0	0	0	0	0	0	0	0	0	0	0	0	0	0	0	0	0	0	0	0	0
The Lysosomal Protein Import (LPI) Family	0	0	0	0	0	0	0	0	0	0	0	0	0	0	0	0	0	0	0	0	0	0	0	0	0	0	0	0	0	0
The Lipid-translocating Exporter (LTE) Family	0	0	0	0	0	3	1	0	0	1	0	1	1	0	0	0	0	0	0	0	0	0	0	0	0	0	0	0	0	0
The Magnesium Transporter1 (MagT1) Family	0	0	0	0	0	0	0	1	1	0	0	0	1	3	2	0	0	0	1	1	0	1	0	0	0	1	1	0	0	0
The MerC Mercuric Ion (Hg2+) Uptake (MerC) Family	0	0	0	0	0	0	0	0	0	0	0	0	0	0	0	0	0	0	0	0	0	0	0	0	0	0	0	0	0	0
The MerF Mercuric Ion (Hg2+) Uptake (MerF) Family	0	0	0	0	0	0	0	0	0	0	0	0	0	0	0	0	0	0	0	0	0	0	0	0	0	0	0	0	0	0
The MerTP Mercuric Ion (Hg2+) Permease (MerTP) Family	0	0	0	3	2	5	5	4	4	5	2	12	5	0	0	0	12	9	11	10	15	16	25	24	19	9	20	16	14	22
The Mg2+ Transporter-E (MgtE) Family	0	1	2	2	3	2	2	2	2	3	2	3	3	0	0	0	0	1	0	0	0	0	1	0	0	0	0	0	0	0
The Non ABC Multidrug Exporter (N-MDE) Family	0	0	0	0	0	0	0	0	0	0	0	0	0	0	0	0	0	0	0	0	0	0	0	0	0	0	0	0	0	0
The NhaE Na+(K+):H+ Antiporter (NhaE) Family	0	0	0	0	0	0	0	0	0	0	0	0	0	0	0	0	0	0	0	0	0	0	0	0	0	0	0	0	0	0
The NIPA Mg2+ Uptake Permease (NIPA) Family	0	0	1	0	0	0	0	0	0	0	0	0	0	2	8	0	0	0	0	0	0	0	0	0	0	0	0	0	0	0
The Peroxisomal Protein Importer (PPI) Family	2	2	4	0	0	0	0	0	0	0	0	0	0	4	3	3	0	0	0	0	0	0	0	0	0	0	0	0	0	0
The Integral Membrane Peroxisomal Protein Importer-2 (PPI2) Family	0	0	1	0	0	0	0	1	0	0	0	0	0	4	5	0	0	1	1	1	0	0	0	0	2	2	2	0	0	2
The Putative Peptide Uptake or Activated Fatty Acid Export Permease (PUP) Family	0	0	0	0	0	0	0	0	0	0	0	0	0	0	0	0	0	0	0	0	0	0	0	0	0	0	0	0	0	0
The Pyocin R2 Phage P2 Tail Fiber Protein (Pyocin R2) Family	0	0	0	0	0	0	0	0	0	0	0	0	0	0	0	0	0	0	0	0	0	0	0	0	0	0	0	0	0	0
The Putative SdpAB Peptide Antibiotic-like Killing Factor Exporter (SdpAB) Family	0	0	0	0	0	0	0	0	0	0	0	0	0	0	0	0	0	0	0	0	0	0	0	0	0	0	0	0	0	0
The SdpC (Peptide-Antibiotic Killer Factor) Immunity Protein, SdpI (SdpI) Family	0	0	0	0	0	0	0	0	0	0	0	0	0	0	0	0	0	0	0	0	0	0	0	0	0	0	0	0	0	0
The Tellurium Ion Resistance (TerC) Family	0	0	1	1	2	1	1	1	1	1	2	3	1	1	1	0	1	1	0	1	1	1	1	2	2	1	1	2	1	1
The Putative 4-Toluene Sulfonate Uptake Permease (TSUP) Family	0	0	3	0	0	0	0	0	0	0	0	0	0	0	3	0	0	0	0	0	0	0	0	0	0	0	0	0	0	0
The Unknown BART Superfamily-1 (UBS1) Family	0	0	0	0	5	3	4	1	3	3	8	5	5	0	0	0	25	6	11	13	24	32	18	9	30	5	19	15	20	8
The YggT or Fanciful K+ Uptake-B (FkuB; YggT) Family	0	0	3	2	2	3	0	1	1	1	2	1	2	5	4	0	1	1	1	1	1	1	1	1	1	1	1	1	0	2
The Non-Classical Protein Exporter (NCPE) Family	0	0	0	0	0	0	0	0	0	0	0	0	0		0	0	0	0	0	0	0	0	0	0	0	0	0	0	0	0
The Ca2+-dependent Phospholipid Scramblase (Scramblase) Family	0	0	0	0	0	0	0	0	0	0	0	0	0		0	0	0	0	0	0	0	0	0	0	0	0	0	0	0	0
The Low Affinity Cation Transporter (LACatT) Family	0	0	0	0	0	0	0	0	0	0	0	0	0		0	0	2	0	0	0	1	1	0	0	0	0	0	0	0	0

## Sheet: Fungal transportomes
	Organisms
	Saccharomyces cerevisiae S288C	Schizosaccharomyces pombe	Cryptococcus neoformans	Aspergillus nidulans FGSC A4	Aspergillus fumigatus Af293	Aspergillus oryzae	Neurospora crassa 74-OR23-IVA	Yarrowia lipolytica	Coprinopsis cinerea okayama7#130	Hypholoma sublateritium FD-334	Laccaria bicolor S238N-H82	Acidomyces richmondensis BFW	Ascochyta rabiei	Amanita muscaria Koide BX008	Aspergillus clavatus	Blumeria graminis	Candida glabrata	Cryptococcus gattii CA1873	Debaryomyces fabryi	Eremothecium gossypii FDAG1	Fusarium pseudograminearum	Hanseniaspora osmophila	Hebeloma cylindrosporum h7	Kluyveromyces lactis	Kuraishia capsulata CBS 1993	Kwoniella pini CBS 10737	Penicillium brasilianum	Pneumocystis carinii B80	Ustilago maydis	Verticillium alfalfae VaMs.102
Genome Size(Mb)	12.16	12.63	19.05	30.07	28.64	37.91	41	20.5	36.2	48.03	64.88	29.9	34.6	40.7	27.9	87.9	12.3	17.4	11.7	9.2	36.9	11.5	38.2	10.7	11.4	20.8	35.8	7.7	19.7	32.8
Total Transporter Proteins	316	184	416	683	599	933	353	443	432	522	454	710	711	448	635	263	264	349	448	243	824	264	470	313	427	527	914	111	370	658
Transportome source	TransportDB	TransportDB	TransportDB	TransportDB	TransportDB	TransportDB	TransportDB	Predicted by TransAAP	Predicted by TransAAP	Predicted by TransAAP	Predicted by TransAAP	Predicted by TransAAP	Predicted by TransAAP	Predicted by TransAAP	Predicted by TransAAP	Predicted by TransAAP	Predicted by TransAAP	Predicted by TransAAP	Predicted by TransAAP	Predicted by TransAAP	Predicted by TransAAP	Predicted by TransAAP	Predicted by TransAAP	Predicted by TransAAP	Predicted by TransAAP	Predicted by TransAAP	Predicted by TransAAP	Predicted by TransAAP	Predicted by TransAAP	Predicted by TransAAP
Transporter classes (families)
ATP-Dependent	70 (22.15%)	23 (12.5%)	60 (14.42%)	81 (11.86%)	81 (13.52%)	108 (11.58%)	63 (17.85%)	53 (11.96%)	66 (15.28%)	66 (12.64%)	72 (15.86%)	65 (9.15%)	63 (8.86%)	55 (12.28%)	75 (11.81%)	38 (14.45%)	45 (17.05%)	46 (13.18%)	61 (13.62%)	42 (17.28%)	87 (10.56%)	40 (15.15%)	66 (14.04%)	47 (15.02%)	45 (10.54%)	51 (9.68%)	80 (8.75%)	27 (24.32%)	56 (15.14%)	76 (11.55%)
The ATP-binding Cassette (ABC) Superfamily	24 (7.59%)	9 (4.89%)	29 (6.97%)	45 (6.59%)	45 (7.51%)	72 (7.72%)	31 (8.78%)	23 (5.19%)	41 (9.49%)	35 (6.7%)	36 (7.93%)	32 (4.51%)	35 (4.92%)	28 (6.25%)	46 (7.24%)	13 (4.94%)	19 (7.2%)	26 (7.45%)	32 (7.14%)	15 (6.17%)	50 (6.07%)	17 (6.44%)	33 (7.02%)	18 (5.75%)	23 (5.39%)	26 (4.93%)	46 (5.03%)	4 (3.6%)	31 (8.38%)	43 (6.53%)
The Arsenite-Antimonite (ArsAB) Efflux Family	1	0	3	1	1	1	1	1	1	1	1	1	1	1	1	1	1	0	1	1	1	1	1	1	1	1	1	1	1	1
The Chloroplast Envelope Protein Translocase (CEPT or Tic-Toc) Family	0	0	0	0	0	0	0	1	0	0	0	1	0	0	0	1	0	0	0	0	0	0	0	0	0	0	0	1	0	0
The Bacterial Competence-related DNA Transformation Transporter (DNA-T) Family	0	0	0	0	0	0	0	0	0	0	0	0	0	0	0	0	0	0	0	0	0	0	0	0	0	0	0	0	0	0
The H+- or Na+-translocating F-type, V-type and A-type ATPase (F-ATPase) Superfamily	2	1	2	2	2	2	2	2	2	2	2	2	2	2	2	2	2	1	2	2	2	2	2	2	2	2	2	2	1	2
The Fimbrilin/Protein Exporter (FPE) Family	0	0	0	0	0	0	0	0	0	0	0	0	0	0	0	0	0	0	0	0	0	0	0	0	0	0	0	0	0	0
The Filamentous Phage Exporter (FPhE) Family	0	0	0	0	0	0	0	0	0	0	0	0	0	0	0	0	0	0	0	0	0	0	0	0	0	0	0	0	0	0
The H+-translocating Pyrophosphatase (H+-PPase) Family	0	0	0	0	0	0	0	0	0	0	0	0	0	0	0	0	0	0	0	0	0	0	0	0	0	0	0	0	0	0
The Type III (Virulence-related) Secretory Pathway (IIISP) Family	0	0	0	0	0	0	0	0	0	0	0	0	0	0	0	0	0	0	0	0	0	0	0	0	0	0	0	0	0	0
The Type II (General) Secretory Pathway (IISP) Family	9	0	2	1	1	1	2	0	0	0	0	1	0	0	0	0	0	1	1	0	0	0	0	0	0	0	0	0	0	0
The Type IV (Conjugal DNA-Protein Transfer or VirB) Secretory Pathway (IVSP) Family	0	0	0	0	0	0	0	0	0	0	0	0	0	0	0	0	0	0	0	0	0	0	0	0	0	0	0	0	0	0
The Mitochondrial Protein Translocase (MPT) Family	18	0	11	9	9	7	8	11	6	9	6	7	8	8	6	9	10	4	10	12	7	9	9	13	7	6	7	8	5	6
The Outer Membrane Protein Secreting Main Terminal Branch (MTB)	0	0	0	0	0	0	0	0	0	0	0	0	0	0	0	0	0	0	0	0	0	0	0	0	0	0	0	0	0	0
The P-type ATPase (P-ATPase) Superfamily	16	13	13	23	23	25	19	15	16	19	27	21	17	16	20	12	13	14	15	12	27	11	21	13	12	16	24	11	18	24
The Septal DNA Translocator (S-DNA-T) Family	0	0	0	0	0	0	0	0	0	0	0	0	0	0	0	0	0	0	0	0	0	0	0	0	0	0	0	0	0	0
Ion Channels	20 (6.33%)	13 (7.07%)	20 (4.81%)	28 (4.1%)	23 (3.84%)	28 (3%)	15 (4.25%)	29 (6.55%)	47 (10.88%)	46 (8.81%)	49 (10.79%)	51 (7.18%)	57 (8.02%)	36 (8.04%)	40 (6.3%)	23 (8.75%)	18 (6.82%)	20 (5.73%)	17 (3.79%)	14 (5.76%)	54 (6.55%)	13 (4.92%)	46 (9.79%)	17 (5.43%)	17 (3.98%)	31 (5.88%)	48 (5.25%)	9 (8.11%)	29 (7.84%)	42 (6.38%)
The ATP-gated Cation Channel (ACC) Family	0	0	0	0	0	0	0	0	0	0	0	0	0	0	0	0	0	0	0	0	0	0	0	0	0	0	0	0	0	0
The Ammonia Transporter Channel (Amt) Family	3	2	2	4	3	4	4	6	4	3	9	4	5	2	3	1	3	2	3	2	4	2	4	3	3	2	4	0	2	3
The Annexin (Annexin) Family	0	0	2	2	3	2	1	1	2	2	1	2	2	0	3	1	0	1	0	0	3	0	1	0	0	1	2	0	1	3
The Bcl-2 (Bcl-2) Family	0	0	0	0	0	0	0	0	0	0	0	0	0	0	0	0	0	0	0	0	0	0	0	0	0	0	0	0	0	0
The Anion Channel-forming Bestrophin (Bestrophin) Family	0	0	0	0	0	0	0	0	6	5	7	2	3	3	2	1	0	1	0	0	2	0	5	0	0	4	2	0	1	1
The BCL2/Adenovirus E1B-interacting Protein 3 (BNip3) Family	0	0	0	0	0	0	0	0	0	0	0	0	0	0	0	0	0	0	0	0	0	0	0	0	0	0	0	0	0	0
The CD20 Ca2+ Channel (CD20) Family	0	0	0	0	0	0	0	0	0	0	0	0	0	0	0	0	0	0	0	0	0	0	0	0	0	0	0	0	0	0
The Intracellular Chloride Channel (CLIC) Family	0	0	0	0	0	0	0	0	1	0	0	0	0	0	0	0	0	0	0	0	0	0	0	0	0	0	0	0	0	0
The Gap Junction-forming Connexin (Connexin) Family	0	0	0	0	0	0	0	0	0	0	0	0	0	0	0	0	0	0	0	0	0	0	0	0	0	0	0	0	0	0
The Ca2+ Release-activated Ca2+ (CRAC) Channel (CRAC-C) Family	0	0	0	0	0	0	0	0	0	0	0	0	0	0	0	0	0	0	0	0	0	0	0	0	0	0	0	0	0	0
The Copper Transporter (Ctr) Family	3	3	2	3	2	1	2	3	6	4	3	5	4	3	3	3	1	2	2	2	5	2	3	2	1	4	5	1	4	5
The Epithelial Chloride Channel (E-ClC) Family	0	0	0	0	0	0	0	0	0	0	0	0	0	0	0	0	0	0	0	0	0	0	0	0	0	0	0	0	0	0
The Epithelial Na+ Channel (ENaC) Family	0	0	0	0	0	0	0	1	1	1	1	2	2	1	2	1	0	1	1	0	1	0	1	0	1	1	2	1	1	1
The Envelope Virus E1 Channel (EVE1-C) Family	0	0	0	0	0	0	0	0	0	0	0	0	0	0	0	0	0	0	0	0	0	0	0	0	0	0	0	0	0	0
The Glutamate-gated Ion Channel (GIC) Family of Neurotransmitter Receptors	0	0	0	0	0	0	0	0	0	0	0	0	0	0	0	0	0	0	0	0	0	0	0	0	0	0	0	0	0	0
The Intracellular Chloride Channel (ICC) Family	0	0	0	0	0	0	0	0	0	0	0	0	0	0	0	0	0	0	0	0	0	0	0	0	0	0	0	0	0	0
The Gap Junction-forming Innexin (Innexin) Family	0	0	0	0	0	0	0	0	0	0	0	0	0	0	0	0	0	0	0	0	0	0	0	0	0	0	0	0	0	0
The Inward Rectifier K+ Channel (IRK-C) Family	0	0	0	0	0	0	0	0	0	0	0	0	0	0	0	0	0	0	0	0	0	0	0	0	0	0	0	0	0	0
The Neurotransmitter Receptor, Cys loop, Ligand-gated Ion Channel (LIC) Family	0	0	2	0	0	0	0	0	1	1	0	0	0	0	0	0	0	0	0	0	0	0	1	0	0	0	0	0	0	1
The Yeast Stretch-Activated, Cation-Selective, Ca2+ Channel, Mid1 (Mid1) Family	1	1	1	1	1	0	0	1	0	0	0	1	0	0	1	1	0	1	0	0	0	0	0	0	0	0	1	0	1	1
The Major Intrinsic Protein (MIP) Family	4	1	1	4	3	7	1	3	2	4	7	8	8	5	5	4	4	1	1	2	6	1	6	2	1	3	7	1	5	4
The CorA Metal Ion Transporter (MIT) Family	5	3	2	6	4	7	3	5	10	11	9	12	18	9	10	3	4	4	4	4	20	4	10	4	5	4	13	2	3	11
The H+- or Na+-translocating Bacterial Flagellar Motor 1ExbBD Outer Membrane Transport Energizer (Mo	0	0	0	0	0	0	0	0	0	0	0	0	0	0	0	0	0	0	0	0	0	0	0	0	0	0	0	0	0	0
The Large Conductance Mechanosensitive Ion Channel (MscL) Family	0	0	0	0	1	0	0	0	1	1	0	0	0	0	1	0	0	0	0	0	1	0	1	0	0	0	1	0	0	1
The Small Conductance Mechanosensitive Ion Channel (MscS) Family	0	2	0	2	2	2	2	1	3	3	2	2	2	4	2	2	0	1	0	0	2	0	3	0	0	1	2	0	3	1
The Non-selective Cation Channel-2 (NSCC2) Family	1	0	1	1	1	1	0	1	1	1	0	1	1	1	1	1	1	0	1	1	1	1	1	1	1	1	1	1	1	1
The Polycystin Cation Channel (PCC) Family	0	0	0	0	0	0	0	1	1	0	0	0	1	1	0	1	0	0	0	0	0	0	0	0	0	0	0	0	0	0
The Plasmolipin (Plasmolipin) Family	0	0	0	0	0	0	0	0	0	0	0	0	0	0	0	0	0	0	0	0	0	0	0	0	0	0	0	0	0	0
The Phospholamban (Ca2+-channel and Ca2+-ATPase Regulator) (PLB) Family	0	0	0	0	0	0	0	0	0	0	0	0	0	0	0	0	0	0	0	0	0	0	0	0	0	0	0	0	0	0
The Phospholemman (PLM) Family	0	0	0	0	0	0	0	0	0	0	0	0	0	0	0	0	0	0	0	0	0	0	0	0	0	0	0	0	0	0
The Presenilin ER Ca2+ Leak Channel (Presenilin) Family	0	0	0	0	0	0	0	1	0	1	0	1	2	0	1	1	1	1	1	0	0	0	1	0	1	1	1	0	1	0
The Ryanodine-Inositol 1,4,5-triphosphate Receptor Ca2+ Channel (RIR-CaC) Family	0	0	0	0	0	0	0	0	0	0	0	0	0	0	0	0	0	0	0	0	0	0	0	0	0	0	0	0	0	0
The Pore-forming Tail Tip pb2 Protein of Phage T5 (T5-pb2) Family	0	0	0	0	0	0	0	0	0	0	0	0	0	0	0	0	0	0	0	0	0	0	0	0	0	0	0	0	0	0
The Chloroplast Envelope Anion Channel-forming Tic110 (Tic110) Family	0	0	0	0	0	0	0	0	0	0	0	0	0	0	0	0	0	0	0	0	0	0	0	0	0	0	0	0	0	0
The Homotrimeric Cation Channel (TRIC) Family	0	0	0	0	0	0	0	0	0	0	0	0	0	0	0	0	0	0	0	0	0	0	0	0	0	0	0	0	0	0
The Transient Receptor Potential Ca2+ Channel (TRP-CC) Family	1	0	2	1	1	1	0	1	2	2	2	3	3	1	2	1	1	2	1	1	4	1	2	1	1	4	3	1	2	4
The Anion Channel Tweety (Tweety) Family	0	0	0	0	0	0	0	0	0	0	0	0	0	0	0	0	0	0	0	0	0	0	0	0	0	0	0	0	0	0
The Urea/Amide Channel (UAC) Family	0	0	0	0	0	0	0	0	0	0	0	0	0	0	0	0	0	0	0	0	0	0	0	0	0	0	0	0	0	0
The Urea Transporter (UT) Family	0	0	0	0	0	0	0	0	0	0	0	0	0	0	0	0	0	0	0	0	0	0	0	0	0	0	0	0	0	0
The Voltage-gated Ion Channel (VIC) Superfamily	2	1	5	4	2	3	2	3	5	6	6	7	5	5	4	1	2	3	2	1	4	1	6	2	2	4	4	0	3	4
The Plant Plasmodesmata (PPD) Family	0	0	0	0	0	0	0	0	0	0	0	0	0	0	0	0	0	0	0	0	0	0	0	1	0	0	0	0	0	0
The Mitochondrial and Plastid Porin (MPP) Family	0	0	0	0	0	0	0	1	1	0	1	1	1	0	0	1	1	0	1	1	1	1	0	1	1	1	0	1	1	1
The Nucleotide-sensitive Anion-selective Channel, ICln (ICln) Family	0	0	0	0	0	0	0	0	0	1	1	0	0	1	0	0	0	0	0	0	0	0	1	0	0	0	0	1	0	0
The OmpA-OmpF Porin (OOP) Family	0	0	0	0	0	0	0	0	0	0	0	0	0	0	0	0	0	0	0	0	0	0	0	0	0	0	0	0	0	0
The Outer Membrane Factor (OMF) Family	0	0	0	0	0	0	0	0	0	0	0	0	0	0	0	0	0	0	0	0	0	0	0	0	0	0	0	0	0	0
The Outer Membrane Receptor (OMR) Family	0	0	0	0	0	0	0	0	0	0	0	0	0	0	0	0	0	0	0	0	0	0	0	0	0	0	0	0	0	0
The Outer Bacterial Membrane Secretin (Secretin) Family	0	0	0	0	0	0	0	0	0	0	0	0	0	0	0	0	0	0	0	0	0	0	0	0	0	0	0	0	0	0
The Outer Membrane Auxiliary (OMA) Protein Family	0	0	0	0	0	0	0	0	0	0	0	0	0	0	0	0	0	0	0	0	0	0	0	0	0	0	0	0	0	0
The Voltage-gated Proton Channel (VPC) Family	0	0	0	0	0	0	0	0	0	0	0	0	0	0	0	0	0	0	0	0	0	0	0	0	0	0	0	0	0	0
The Outer Membrane Protein Insertion Porin (OmpIP) Family	0	0	0	0	0	0	0	0	0	0	0	0	0	0	0	0	0	0	0	0	0	0	0	0	0	0	0	0	0	0
Secondary Transporter	225 (71.2%)	147 (79.89%)	330 (79.33%)	570 (83.46%)	491 (81.97%)	794 (85.1%)	272 (77.05%)	343 (77.43%)	301 (69.68%)	383 (73.37%)	311 (68.5%)	570 (80.28%)	570 (80.17%)	343 (76.56%)	496 (78.11%)	185 (70.34%)	181 (68.56%)	271 (77.65%)	350 (78.13%)	169 (69.55%)	645 (78.28%)	193 (73.11%)	334 (71.06%)	229 (73.16%)	348 (81.5%)	425 (80.65%)	750 (82.06%)	65 (58.56%)	267 (72.16%)	510 (77.51%)
The 2-Hydroxycarboxylate Transporter (2-HCT) Family	0	0	0	0	0	0	0	0	0	0	0	0	0	0	0	0	0	0	0	0	0	0	0	0	0	0	0	0	0	0
The ATP:ADP Antiporter (AAA) Family	0	0	0	0	0	0	0	0	0	0	0	0	0	0	0	0	0	0	0	0	0	0	0	0	0	0	0	0	0	0
The Amino Acid/Auxin Permease (AAAP) Family	7	2	9	14	17	24	4	8	4	6	2	20	18	7	12	5	7	11	11	6	27	6	3	8	7	14	24	2	9	13
The Aspartate:Alanine Exchanger (AAE) Family	0	0	0	0	0	0	0	0	0	0	0	0	0	0	0	0	0	0	0	0	0	0	0	0	0	0	0	0	0	0
The p-Aminobenzoyl-glutamate Transporter (AbgT) Family	0	0	0	0	0	0	0	0	0	0	0	0	0	0	0	0	0	0	0	0	0	0	0	0	0	0	0	0	0	0
The Arsenical Resistance-3 (ACR3) Family	1	0	1	1	3	1	1	1	1	3	3	2	1	2	1	0	0	1	1	0	1	0	2	2	1	0	2	0	1	1
The Anion Exchanger (AE) Family	1	1	2	2	2	2	2	1	1	1	2	1	2	1	2	1	1	1	1	1	3	1	1	1	1	1	2	0	1	1
The Auxin Efflux Carrier (AEC) Family	4	1	0	2	2	2	2	3	2	2	2	3	2	2	2	1	3	2	2	3	2	3	2	4	3	5	2	0	1	1
The Alanine or Glycine:Cation Symporter (AGCS) Family	0	0	0	0	0	0	0	0	0	0	0	0	0	0	0	0	0	0	0	0	0	0	0	0	0	0	0	0	0	0
The Autoinducer-2 Exporter (AI-2E) Family (Formerly the PerM Family, TC #9.B.22)	0	0	0	0	0	0	0	0	0	0	0	0	0	0	0	0	0	0	0	0	0	0	0	0	0	0	0	0	0	0
The Amino Acid-Polyamine-Organocation (APC) Family	24	17	16	55	48	76	15	30	16	34	23	49	36	22	38	13	19	11	42	20	54	22	21	25	33	25	62	1	16	32
The Aromatic Acid Exporter (ArAE) Family	0	1	0	0	0	0	0	2	1	1	2	1	1	1	2	1	1	2	1	1	3	1	3	0	1	2	4	0	3	1
The Arsenite-Antimonite (ArsB) Efflux Family	0	0	0	0	0	0	0	0	1	1	2	1	1	1	1	0	0	1	0	0	1	0	2	0	0	1	1	0	1	1
The Short Chain Fatty Acid Uptake (AtoE) Family	0	0	0	0	0	0	0	0	0	0	0	0	0	0	0	0	0	0	0	0	0	0	0	0	0	0	0	0	0	0
The Bile Acid:Na+ Symporter (BASS) Family	1	0	0	1	1	1	0	1	0	0	0	1	0	0	0	0	0	0	0	0	0	0	0	0	2	0	0	0	0	0
The Betaine/Carnitine/Choline Transporter (BCCT) Family	0	0	0	0	0	0	0	0	0	0	0	0	0	0	0	0	0	0	0	0	0	0	0	0	0	0	0	0	0	0
The Benzoate:H+ Symporter (BenE) Family	0	0	0	0	0	0	0	0	0	0	0	0	0	0	0	0	0	0	0	0	0	0	0	0	0	0	0	0	0	0
The Biotin Uptake Transporter (BUT) Family	0	0	0	0	0	0	0	1	0	1	0	1	1	1	1	1	1	1	1	1	1	1	1	1	1	0	1	0	0	0
The Ca2+:Cation Antiporter (CaCA) Family	4	3	6	6	7	10	8	3	7	6	7	8	8	7	7	5	4	5	4	3	8	4	8	5	4	5	9	2	5	5
The Cadmium Resistance (CadD) Family	0	0	0	0	0	0	0	0	0	0	0	0	0	0	0	0	0	0	0	0	1	0	0	0	0	0	0	0	0	0
The Cation-Chloride Cotransporter (CCC) Family	1	1	0	1	1	1	1	1	1	0	0	0	1	0	1	1	1	0	1	1	1	1	0	1	1	0	1	0	1	1
The Cation Diffusion Facilitator (CDF) Family	5	3	5	6	7	7	8	4	6	9	9	8	9	6	7	5	5	7	5	4	8	3	9	4	5	7	9	3	5	6
The Chromate Ion Transporter (CHR) Family	0	0	0	2	1	1	1	0	3	1	4	0	1	1	1	0	0	0	0	0	1	0	3	0	0	0	2	0	1	2
The Citrate-Mg2+:H+ (CitM) Citrate-Ca2+:H+ (CitH) Symporter (CitMHS) Family	0	0	0	0	0	0	0	0	0	0	0	0	0	0	0	0	0	0	0	0	0	0	0	0	0	0	0	0	0	0
The Chloride Carrier/Channel (ClC) Family	1	2	2	3	3	4	3	3	3	3	3	4	4	3	4	3	1	2	3	2	4	2	3	1	3	2	3	3	2	3
The Concentrative Nucleoside Transporter (CNT) Family	0	0	0	1	1	1	1	2	1	2	1	0	1	1	1	0	0	0	1	0	1	0	2	0	0	0	1	0	1	1
The Monovalent Cation:Proton Antiporter-1 (CPA1) Family	2	3	2	6	4	6	3	3	2	4	5	3	4	6	4	2	2	2	2	2	5	3	3	2	3	3	4	2	4	4
The Monovalent Cation:Proton Antiporter-2 (CPA2) Family	1	1	3	3	3	3	2	0	5	5	3	2	2	2	2	1	1	2	1	0	2	0	3	1	1	2	3	1	3	1
The Monovalent Cation (K+ or Na+):Proton Antiporter-3 (CPA3) Family	0	0	0	0	0	0	0	0	0	0	0	0	0	0	0	0	0	0	0	0	0	0	0	0	0	0	0	0	0	0
The Choline Transporter Like (CTL) Family	0	0	0	0	0	0	0	1	1	1	1	0	0	1	1	0	1	0	1	0	1	1	1	1	1	1	1	1	1	1
The Dicarboxylate/Amino Acid:Cation (Na+ or H+) Symporter (DAACS) Family	0	0	0	1	0	0	0	0	0	0	0	0	0	0	0	0	0	0	0	0	1	0	0	0	0	1	0	0	0	1
The Divalent Anion:Na+ Symporter (DASS) Family	3	1	1	1	1	1	0	1	1	1	3	1	1	1	1	2	1	1	2	2	0	2	1	2	2	1	1	0	1	1
The C4-Dicarboxylate Uptake (Dcu) Family	0	0	0	0	0	0	0	0	0	0	0	0	0	0	0	0	0	0	0	0	0	0	0	0	0	0	0	0	0	0
The C4-dicarboxylate Uptake C (DcuC) Family	0	0	0	0	0	0	0	0	0	0	0	0	0	0	0	0	0	0	0	0	0	0	0	0	0	0	0	0	0	0
The Drug/Metabolite Transporter (DMT) Superfamily	9	5	12	11	12	10	6	15	24	21	20	21	19	29	18	19	8	17	11	6	23	9	24	10	14	20	21	7	17	19
The Equilibrative Nucleoside Transporter (ENT) Family	1	0	1	1	1	1	1	1	1	1	1	1	1	2	1	1	1	1	1	1	1	1	1	1	1	0	1	0	1	1
The Glutamate:Na+ Symporter (ESS) Family	0	0	0	0	0	0	0	0	0	0	0	0	0	0	0	0	0	0	0	0	0	0	0	0	0	0	0	0	0	0
The Folate-Biopterin Transporter (FBT) Family	0	0	0	0	0	0	0	0	0	0	0	0	0	0	0	0	0	0	0	0	0	0	0	0	0	0	0	0	0	0
The Formate-Nitrite Transporter (FNT) Family	1	0	0	1	0	2	1	1	0	1	0	0	0	1	1	0	1	0	1	1	1	2	1	1	1	1	1	0	1	0
The Gluconate:H+ Symporter (GntP) Family	0	0	0	0	0	0	0	0	0	0	0	0	0	0	0	0	0	0	0	0	0	0	0	0	0	0	0	0	0	0
The Glycoside-Pentoside-Hexuronide (GPH):Cation Symporter Family	0	1	2	2	2	2	2	2	2	3	2	2	2	2	3	2	0	2	0	0	2	0	2	0	1	2	2	1	2	2
The Glycerol Uptake (GUP) Family	2	0	1	1	1	1	1	1	1	1	1	1	1	1	1	1	1	1	1	1	1	1	1	1	1	1	1	1	1	2
The Hydroxy/Aromatic Amino Acid Permease (HAAAP) Family	0	0	0	0	0	0	0	0	0	0	0	0	0	0	0	0	0	0	0	0	0	0	0	0	0	0	0	0	0	0
The 2-Keto-3-Deoxygluconate Transporter (KDGT) Family	0	0	0	0	0	0	0	0	0	0	0	0	0	0	0	0	0	0	0	0	0	0	0	0	0	0	0	0	0	0
The K+ Uptake Permease (KUP) Family	0	0	0	0	0	1	1	2	0	3	1	4	2	3	1	0	0	0	2	0	1	0	1	0	1	1	2	0	0	1
The Lysosomal Cystine Transporter (LCT) Family	1	0	2	2	3	2	1	7	2	6	4	6	7	7	7	1	4	3	6	3	6	3	5	4	10	7	7	2	5	4
The Lactate Permease (LctP) Family	0	0	0	0	0	0	0	0	0	0	0	0	0	0	0	0	0	0	0	0	0	0	0	0	0	0	0	0	0	0
The Branched Chain Amino Acid Exporter (LIV-E) Family	0	0	0	0	0	0	0	0	0	0	0	0	1	0	0	0	0	0	0	0	0	0	0	0	0	0	0	0	0	0
The Branched Chain Amino Acid:Cation Symporter (LIVCS) Family	0	0	0	0	0	0	0	0	0	0	0	0	0	0	0	0	0	0	0	0	0	0	0	0	0	0	0	0	0	0
The L-Lysine Exporter (LysE) Family	0	0	0	0	0	0	0	0	0	0	0	0	0	0	0	0	0	0	0	0	0	0	0	0	0	0	0	0	0	0
The Mitochondrial Carrier (MC) Family	34	22	32	35	36	43	34	35	36	36	39	40	39	36	37	33	28	20	33	25	40	25	38	30	29	35	43	16	36	33
The 4 TMS Multidrug Endosomal Transporter (MET) Family	0	0	0	0	0	0	0	0	0	0	0	0	0	0	0	0	0	0	0	0	0	0	0	0	0	0	0	0	0	0
The Chloroplast Maltose Exporter (MEX) Family	0	0	0	0	0	0	0	0	0	0	0	0	0	0	0	0	0	0	0	0	0	0	0	0	0	0	0	0	0	0
The Major Facilitator Superfamily (MFS)	85	58	192	356	275	507	141	153	130	170	117	332	329	140	266	57	54	144	163	51	361	61	142	84	174	232	466	11	107	304
The Multidrug/Oligosaccharidyl-lipid/Polysaccharide (MOP) Flippase Superfamily	3	3	1	2	1	2	1	3	3	5	5	3	5	8	3	3	3	2	8	4	8	6	4	5	6	2	4	1	2	3
The Malonate:Na+ Symporter (MSS) Family	0	0	0	0	0	0	0	0	0	0	0	0	0	0	0	0	0	0	0	0	1	0	0	0	0	0	0	0	0	0
The Mitochondrial Tricarboxylate Carrier (MTC) Family	1	1	1	1	0	2	1	1	0	0	0	1	1	0	1	1	1	1	1	1	1	1	0	1	1	1	1	0	1	1
The Nucleobase:Cation Symporter-1 (NCS1) Family	10	3	10	11	6	12	3	4	3	9	9	8	9	5	8	1	9	7	6	4	6	7	6	5	8	10	12	0	3	6
The Nucleobase:Cation Symporter-2 (NCS2) Family	0	1	1	3	2	2	1	2	2	4	2	1	5	4	3	1	0	1	1	1	5	1	2	1	2	1	4	0	3	2
The NhaA Na+:H+ Antiporter (NhaA) Family	0	0	0	0	0	0	0	0	0	0	0	0	0	0	0	0	0	0	0	0	0	0	0	0	0	0	0	0	0	0
The NhaB Na+:H+ Antiporter (NhaB) Family	0	0	0	0	0	0	0	0	0	0	0	0	0	0	0	0	0	0	0	0	0	0	0	0	0	0	0	0	0	0
The NhaC Na+:H+ Antiporter (NhaC) Family	0	0	0	0	0	0	0	0	0	0	0	0	0	0	0	0	0	0	0	0	0	0	0	0	0	0	0	0	0	0
The NhaD Na+:H+ Antiporter (NhaD) Family	0	0	0	0	0	0	0	0	0	0	0	0	0	0	0	0	0	0	0	0	0	0	0	0	0	0	0	0	0	0
The Ni2+-Co2+ Transporter (NiCoT) Family	0	1	1	1	1	1	1	0	1	1	1	1	2	2	1	0	0	0	0	0	3	0	1	0	0	1	1	0	1	1
The Metal Ion (Mn2+-iron) Transporter (Nramp) Family	3	1	1	1	1	1	2	2	1	2	1	2	0	3	1	2	3	1	3	3	0	3	3	3	4	1	1	0	1	1
The Neurotransmitter:Sodium Symporter (NSS) Family	0	0	0	1	0	1	0	0	0	0	0	0	1	0	0	0	0	0	0	0	3	0	0	0	0	0	0	0	0	3
The Organo Anion Transporter (OAT) Family	0	0	0	0	0	0	0	0	0	0	0	0	0	0	0	0	0	0	0	0	0	0	0	0	0	0	0	0	0	0
The Oligopeptide Transporter (OPT) Family	3	3	6	6	8	10	4	18	10	14	10	7	4	11	7	5	1	4	6	4	11	4	11	4	3	9	11	1	8	7
The Organic Solute Transporter (OST) Family	0	0	0	0	0	0	0	0	0	0	0	0	0	0	0	0	0	0	0	0	0	0	0	0	0	0	0	0	0	0
The Cytochrome Oxidase Biogenesis (Oxa1) Family	1	0	1	1	1	1	0	2	3	2	2	2	3	2	2	2	2	2	2	2	2	2	2	2	2	2	1	2	2	2
The Inorganic Phosphate Transporter (PiT) Family	1	0	1	4	3	4	1	1	3	0	0	0	3	0	3	0	0	1	1	0	4	0	0	1	0	2	1	0	1	5
The Phosphate:Na+ Symporter (PNaS) Family	0	0	0	0	0	0	0	0	0	0	0	0	0	0	0	0	0	0	0	0	0	0	0	0	0	0	0	0	0	0
The Proton-dependent Oligopeptide Transporter (POT) Family	1	1	1	4	7	16	2	7	2	3	3	1	10	1	10	1	1	0	2	2	3	2	2	1	2	5	5	1	1	2
The Reduced Folate Carrier (RFC) Family	0	0	0	0	0	0	0	0	0	0	0	0	0	0	0	0	0	0	0	0	0	0	0	0	0	0	0	0	0	0
The Riboflavin Transporter (RFT) Family	0	0	0	0	0	0	0	0	0	0	0	0	0	0	0	0	0	0	0	0	0	0	0	0	0	0	0	0	0	0
The Resistance to Homoserine/Threonine (RhtB) Family	0	0	0	0	0	0	0	0	0	0	0	0	0	0	0	0	0	0	0	0	0	0	0	0	0	1	0	0	0	0
The Resistance-Nodulation-Cell Division (RND) Superfamily	1	0	3	1	3	7	2	2	2	2	2	2	2	2	1	2	2	2	1	2	2	1	2	1	2	2	1	0	2	3
The Na+-dependent Bicarbonate Transporter (SBT) Family	0	0	0	0	0	0	0	0	0	0	0	0	0	0	0	0	0	0	0	0	0	0	0	0	0	0	0	0	0	0
The Silicon Transporter (Sit) Family	0	0	0	0	0	0	0	0	0	0	0	0	0	0	0	0	0	0	0	0	0	0	0	0	0	0	0	0	0	0
The Solute:Sodium Symporter (SSS) Family	1	2	1	4	2	3	2	6	1	4	2	3	4	2	3	1	2	1	5	2	2	1	1	4	5	3	4	0	4	4
The Vitamin A Receptor/Transporter (STRA6) Family	0	0	0	0	0	0	0	0	0	0	0	0	0	0	0	0	0	0	0	0	0	0	0	0	0	0	0	0	0	0
The Sulfate Permease (SulP) Family	4	4	4	4	4	4	4	3	4	3	5	7	8	4	3	4	3	3	4	3	7	5	3	3	3	3	4	0	2	7
The Twin Arginine Targeting (Tat) Family	0	0	0	0	0	0	0	0	0	0	0	0	0	1	0	0	0	0	0	0	0	0	0	0	0	0	0	0	0	0
The Telurite-resistance/Dicarboxylate Transporter (TDT) Family	1	2	4	3	7	6	2	1	3	1	1	6	6	0	8	1	1	1	5	0	8	1	2	1	2	1	5	0	4	6
The Threonine/Serine Exporter (ThrE) Family	2	0	0	3	4	0	0	1	3	3	3	1	2	2	4	1	1	2	1	1	2	1	3	1	1	3	4	1	1	2
The Tripartite ATP-independent Periplasmic Transporter (TRAP-T) Family	0	0	0	0	0	0	0	0	0	0	1	0	0	0	0	0	0	0	0	0	0	0	0	0	0	1	0	0	0	0
The K+ Transporter (Trk) Family	2	2	2	2	4	5	2	1	2	2	2	4	1	1	6	2	1	2	1	1	5	1	2	2	1	2	4	2	1	3
The Tricarboxylate Transporter (TTT) Family	0	0	0	0	0	0	0	0	0	0	0	0	0	0	0	0	0	0	0	0	0	0	0	0	0	0	0	0	0	0
The Vacuolar Iron Transporter (VIT) Family	0	0	0	0	0	0	0	1	1	1	1	3	0	2	2	0	1	1	1	1	2	1	2	1	1	1	2	1	1	1
The Zinc (Zn2+)-Iron (Fe2+) Permease (ZIP) Family	3	1	3	4	6	8	5	6	5	4	4	6	10	7	7	3	5	3	5	4	9	4	5	4	4	5	9	3	3	9
Phosphotransferase System (PTS)	0 (0%)	0 (0%)	0 (0%)	0 (0%)	0 (0%)	0 (0%)	0 (0%)	0 (0%)	0 (0%)	0 (0%)	0 (0%)	0 (0%)	0 (0%)	0 (0%)	0 (0%)	0 (0%)	0 (0%)	0 (0%)	0 (0%)	0 (0%)	0 (0%)	0 (0%)	0 (0%)	0 (0%)	0 (0%)	0 (0%)	0 (0%)	0 (0%)	0 (0%)	0 (0%)
The PTS Galactitol (Gat) Family	0	0	0	0	0	0	0	0	0	0	0	0	0	0	0	0	0	0	0	0	0	0	0	0	0	0	0	0	0	0
The PTS Glucose-Glucoside (Glc) Family	0	0	0	0	0	0	0	0	0	0	0	0	0	0	0	0	0	0	0	0	0	0	0	0	0	0	0	0	0	0
General PTS	0	0	0	0	0	0	0	0	0	0	0	0	0	0	0	0	0	0	0	0	0	0	0	0	0	0	0	0	0	0
Sugar Specific PTS	0	0	0	0	0	0	0	0	0	0	0	0	0	0	0	0	0	0	0	0	0	0	0	0	0	0	0	0	0	0
Unclassified	1 (0.31%)	1 (0.54%)	6 (1.43%)	4 (0.59%)	4 (0.67%)	3 (0.32%)	3 (0.85%)	18 (3.84%)	18 (4.17%)	27 (5.16%)	22 (4.84%)	24 (3.1%)	21 (3.09%)	14 (4.91%)	24 (3.46%)	17 (8.37%)	20 (8.33%)	12 (6.3%)	20 (4.91%)	18 (9.05%)	38 (2.67%)	18 (8.33%)	24 (4.68%)	20 (7.03%)	17 (5.15%)	20 (4.17%)	36 (2.41%)	10 (19.82%)	18 (5.95%)	30 (3.34%)
The ATP Exporter (ATP-E) Family	0	0	0	0	0	0	0	2	1	2	1	1	1	1	2	2	2	0	3	2	3	1	1	3	3	0	2	1	1	2
The Bacteriocin Immunity Protein (BIP) Family	0	0	0	0	0	0	0	0	0	0	0	0	0	0	0	0	0	0	0	0	0	0	0	0	0	0	0	0	0	0
The ComC DNA Uptake Competence (ComC) Family	0	0	0	0	0	0	0	0	0	0	0	0	0	0	0	0	0	0	0	0	0	0	0	0	0	0	0	0	0	0
The Capsular Polysaccharide Exporter (CPS-E) Family	0	0	0	0	0	0	0	0	0	0	0	0	0	0	0	0	0	0	0	0	0	0	0	0	0	0	0	0	0	0
The Double Stranded RNA Transporter (dsRNA-T) Family	0	0	0	0	0	0	0	0	0	0	0	0	0	0	0	0	0	0	0	0	0	0	0	0	0	0	0	0	0	0
The Ethanolamine Facilitator (EAF) Family	0	0	0	0	0	0	0	0	0	0	0	0	0	0	0	0	0	0	0	0	0	0	0	0	0	0	0	0	0	0
The Ferrous Iron Uptake (FeoB) Family	0	0	0	0	0	0	0	4	7	9	10	7	4	6	6	5	5	1	5	6	7	5	9	5	5	7	4	5	8	5
The Low Affinity Fe2+ Transporter (FeT) Family	1	1	0	0	1	2	0	0	0	0	0	3	0	0	0	2	1	0	0	0	0	1	0	1	0	0	1	0	0	0
The Ferroportin (FP) Family	0	0	1	1	0	0	0	0	0	0	0	0	0	0	0	0	0	0	0	0	0	0	0	0	0	0	0	0	0	0
The Peptidoglycolipid Addressing Protein (GAP) Family	0	0	0	0	0	0	0	0	0	0	0	0	0	0	0	0	0	0	0	0	0	0	0	0	0	0	0	0	0	0
The HlyC/CorC (HCC) Family	0	0	0	0	0	0	0	1	3	4	3	1	0	2	1	2	1	2	1	1	1	1	4	1	1	3	1	0	2	1
The Iron/Lead Transporter (ILT) Superfamily	0	0	0	0	0	0	0	3	0	2	0	1	3	1	1	1	2	3	4	3	2	2	1	2	2	2	1	0	1	3
The Gram-positive Bacterial Hemoglobin Receptor (IsdB) Family	0	0	0	0	0	0	0	0	0	0	0	0	0	0	0	0	0	0	0	0	0	0	0	0	0	0	0	0	0	0
The Lysosomal Protein Import (LPI) Family	0	0	0	0	0	0	0	0	0	0	0	0	0	0	0	0	0	0	0	0	0	0	0	0	0	0	0	0	0	0
The Lipid-translocating Exporter (LTE) Family	0	0	0	0	0	0	0	2	3	5	3	6	7	0	7	0	2	3	3	0	20	4	3	2	2	3	21	0	2	15
The Magnesium Transporter1 (MagT1) Family	0	0	0	0	0	0	0	1	1	1	1	1	1	1	1	1	1	0	1	1	1	1	1	1	2	1	1	1	1	1
The MerC Mercuric Ion (Hg2+) Uptake (MerC) Family	0	0	0	0	0	0	0	0	0	0	0	0	0	0	0	0	0	0	0	0	0	0	0	0	0	0	0	0	0	0
The MerF Mercuric Ion (Hg2+) Uptake (MerF) Family	0	0	0	0	0	0	0	0	0	0	0	0	0	0	0	0	0	0	0	0	0	0	0	0	0	0	0	0	0	0
The MerTP Mercuric Ion (Hg2+) Permease (MerTP) Family	0	0	0	0	0	0	0	1	1	1	1	2	2	1	2	2	2	1	1	2	1	0	1	2	1	1	2	1	1	1
The Mg2+ Transporter-E (MgtE) Family	0	0	0	0	0	0	0	0	1	1	2	0	0	1	0	0	0	1	0	0	0	0	2	0	0	1	0	1	1	0
The Non ABC Multidrug Exporter (N-MDE) Family	0	0	0	0	0	0	0	0	1	2	1	0	0	1	0	0	0	0	0	0	0	0	2	0	0	0	0	0	0	0
The NhaE Na+(K+):H+ Antiporter (NhaE) Family	0	0	0	0	0	0	0	0	0	0	0	0	0	0	0	0	0	0	0	0	0	0	0	0	0	0	0	0	0	0
The NIPA Mg2+ Uptake Permease (NIPA) Family	0	0	0	0	0	0	0	0	0	0	0	0	0	0	0	0	0	0	0	0	0	0	0	0	0	0	0	0	0	0
The Peroxisomal Protein Importer (PPI) Family	0	0	5	3	3	1	3	0	0	0	0	0	0	0	0	0	0	0	0	0	0	0	0	0	0	0	0	0	0	0
The Integral Membrane Peroxisomal Protein Importer-2 (PPI2) Family	0	0	0	0	0	0	0	2	0	0	0	1	1	0	1	1	1	0	0	1	1	1	0	1	0	0	1	0	1	0
The Putative Peptide Uptake or Activated Fatty Acid Export Permease (PUP) Family	0	0	0	0	0	0	0	0	0	0	0	0	0	0	0	0	0	0	0	0	0	0	0	0	0	0	0	0	0	0
The Pyocin R2 Phage P2 Tail Fiber Protein (Pyocin R2) Family	0	0	0	0	0	0	0	0	0	0	0	0	0	0	0	0	0	0	0	0	0	0	0	0	0	0	0	0	0	0
The Putative SdpAB Peptide Antibiotic-like Killing Factor Exporter (SdpAB) Family	0	0	0	0	0	0	0	0	0	0	0	0	0	0	0	0	0	0	0	0	0	0	0	0	0	0	0	0	0	0
The SdpC (Peptide-Antibiotic Killer Factor) Immunity Protein, SdpI (SdpI) Family	0	0	0	0	0	0	0	0	0	0	0	0	0	0	0	0	0	0	0	0	0	0	0	0	0	0	0	0	0	0
The Tellurium Ion Resistance (TerC) Family	0	0	0	0	0	0	0	0	0	0	0	0	0	0	0	0	0	0	0	0	0	0	0	0	0	0	0	0	0	0
The Putative 4-Toluene Sulfonate Uptake Permease (TSUP) Family	0	0	0	0	0	0	0	0	0	0	0	0	0	0	0	0	0	0	0	0	0	0	0	0	0	0	0	0	0	0
The Unknown BART Superfamily-1 (UBS1) Family	0	0	0	0	0	0	0	1	0	0	0	0	1	0	2	0	1	1	1	1	1	1	0	1	0	1	1	0	0	1
The YggT or Fanciful K+ Uptake-B (FkuB; YggT) Family	0	0	0	0	0	0	0	0	0	0	0	0	0	0	0	0	0	0	0	0	0	0	0	0	0	0	0	0	0	0
The Non-Classical Protein Exporter (NCPE) Family	0	0	0	0	0	0	0	1	0	0	0	1	1	0	1	1	2	0	1	1	1	1	0	1	1	1	1	1	0	1
The Ca2+-dependent Phospholipid Scramblase (Scramblase) Family	0	0	0	0	0	0	0	0	0	0	0	0	0	0	0	0	0	0	0	0	0	0	0	0	0	0	0	0	0	0

## Sheet: Animal transportomes
	Organisms
	Trichuris trichiura	Caenorhabditis elegans	Drosophila melanogaster	Anopheles gambiae PEST	Branchiostoma floridae	Xiphophorus maculatus	Saccoglossus kowalevskii	Strongylocentrotus purpuratus	Meleagris gallopavo	Anas platyrhynchos	Haliaeetus albicilla	Gallus gallus	Taeniopygia guttata	Aedes aegypti Liverpool	Python molurus	Xenopus tropicalis	Ornithorhynchus anatinus	Crocodylus porosus	Alligator mississippiensis	Chelonia mydas	Ailuropoda melanoleuca	Canis lupus familiaris	Felis catus	Equus caballus	Ictidomys tridecemlineatus	Bos taurus	Mus musculus	Oryctolagus cuniculus	Gorilla gorilla gorilla	Rhincodon typus	Macaca mulatta	Homo sapiens	loxodonta africana
Genome Size(Mb)	75.5	100.28	143.73	278	521.9	652.8	775.8	990.9	1061.8	1105	1133.5	1230.3	1233.2	1310	1435	1511	2073.1	2085	2161.7	2208.4	2299.5	2410.98	2455.5	2474.9	2478.4	2649	2730.8	2737.5	2828	2931.6	3146	3150	3196.7
Total Transporter Proteins	531	648	605	594	1649	1340	1514	1668	848	893	883	953	944	720	1007	1002	1015	906	1029	1016	1017	998	1014	1016	995	1057	1079	952	987	1230	958	1012	979
Transportome source	Predicted by TransAAP	TransportDB	TransportDB	TransportDB	Predicted by TransAAP	Predicted by TransAAP	Predicted by TransAAP	Predicted by TransAAP	Predicted by TransAAP	Predicted by TransAAP	Predicted by TransAAP	Predicted by TransAAP	Predicted by TransAAP	TransportDB	Predicted by TransAAP	Predicted by TransAAP	Predicted by TransAAP	Predicted by TransAAP	Predicted by TransAAP	Predicted by TransAAP	Predicted by TransAAP	Predicted by TransAAP	Predicted by TransAAP	Predicted by TransAAP	Predicted by TransAAP	Predicted by TransAAP	TransportDB	Predicted by TransAAP	Predicted by TransAAP	Predicted by TransAAP	Predicted by TransAAP	TransportDB	Predicted by TransAAP
Transporter classes (families)
ATP-Dependent	77 (14.5%)	66 (10.19%)	90 (14.88%)	96 (16.16%)	94 (5.7%)	114 (8.51%)	124 (8.19%)	138 (8.27%)	79 (9.32%)	84 (9.41%)	95 (10.76%)	92 (9.65%)	103 (10.91%)	111 (15.42%)	89 (8.84%)	98 (9.78%)	138 (13.6%)	87 (9.6%)	103 (10.01%)	99 (9.74%)	114 (11.21%)	110 (11.02%)	108 (10.65%)	106 (10.43%)	109 (10.95%)	117 (11.07%)	167 (15.48%)	107 (11.24%)	114 (11.55%)	144 (11.71%)	106 (11.06%)	134 (13.24%)	106 (10.83%)
The ATP-binding Cassette (ABC) Superfamily	36 (6.78%)	41 (6.33%)	51 (8.43%)	55 (9.26%)	63 (3.82%)	52 (3.88%)	89 (5.88%)	97 (5.82%)	36 (4.25%)	39 (4.37%)	42 (4.76%)	37 (3.88%)	47 (4.98%)	64 (8.89%)	28 (2.78%)	41 (4.09%)	58 (5.71%)	39 (4.3%)	47 (4.57%)	44 (4.33%)	55 (5.41%)	47 (4.71%)	48 (4.73%)	47 (4.63%)	47 (4.72%)	58 (5.49%)	53 (4.91%)	45 (4.73%)	55 (5.57%)	68 (5.53%)	41 (4.28%)	48 (4.74%)	45 (4.6%)
The Arsenite-Antimonite (ArsAB) Efflux Family	1	0	1	1	1	1	1	1	0	0	0	1	0	2	1	1	1	0	1	1	1	2	1	1	1	1	1	2	1	1	1	1	1
The Chloroplast Envelope Protein Translocase (CEPT or Tic-Toc) Family	0	0	0	0	2	1	1	1	0	0	0	1	0	0	1	0	0	0	0	0	0	1	0	0	0	0	0	0	0	0	0	0	0
The Bacterial Competence-related DNA Transformation Transporter (DNA-T) Family	1	0	0	0	0	0	0	0	0	0	0	0	0	0	0	0	0	0	0	0	0	0	0	0	0	0	0	0	0	0	0	0	0
The H+- or Na+-translocating F-type, V-type and A-type ATPase (F-ATPase) Superfamily	2	2	1	2	2	2	2	2	2	2	2	2	2	2	2	2	2	2	2	2	2	3	2	2	2	2	2	2	2	2	3	2	2
The Fimbrilin/Protein Exporter (FPE) Family	0	0	0	0	0	0	0	0	0	0	0	0	0	0	0	0	0	0	0	0	0	0	0	0	0	0	0	0	0	0	0	0	0
The Filamentous Phage Exporter (FPhE) Family	0	0	0	0	0	0	0	0	0	0	0	0	0	0	0	0	0	0	0	0	0	0	0	0	0	0	0	0	0	0	0	0	0
The H+-translocating Pyrophosphatase (H+-PPase) Family	0	0	0	0	0	0	0	0	0	0	0	0	0	0	0	0	0	0	0	0	0	0	0	0	0	0	0	0	0	0	0	0	0
The Type III (Virulence-related) Secretory Pathway (IIISP) Family	2	0	0	0	0	0	0	0	0	0	0	0	0	0	0	0	0	0	0	0	0	0	0	0	0	0	0	0	0	0	0	0	0
The Type II (General) Secretory Pathway (IISP) Family	0	0	1	7	0	0	0	1	0	0	0	1	0	7	0	0	0	0	0	0	0	0	0	0	0	0	31	0	0	0	0	15	0
The Type IV (Conjugal DNA-Protein Transfer or VirB) Secretory Pathway (IVSP) Family	4	0	0	0	0	0	0	0	0	0	0	0	0	0	0	0	0	0	0	0	0	0	0	0	0	0	0	0	0	0	0	0	0
The Mitochondrial Protein Translocase (MPT) Family	8	1	17	16	6	7	7	10	5	5	5	9	8	18	9	7	10	9	8	11	12	12	11	11	13	11	36	12	10	9	19	23	11
The Outer Membrane Protein Secreting Main Terminal Branch (MTB)	1	0	0	0	0	0	0	0	0	0	0	0	0	0	0	0	0	0	0	0	0	0	0	0	0	0	0	0	0	0	0	0	0
The P-type ATPase (P-ATPase) Superfamily	22	22	19	15	20	51	24	26	36	38	46	41	46	18	48	47	67	37	45	41	44	45	46	45	46	45	44	46	46	64	42	45	47
The Septal DNA Translocator (S-DNA-T) Family	0	0	0	0	0	0	0	0	0	0	0	0	0	0	0	0	0	0	0	0	0	0	0	0	0	0	0	0	0	0	0	0	0
Ion Channels	127 (23.92%)	234 (36.11%)	158 (26.12%)	174 (29.29%)	622 (37.72%)	449 (33.51%)	386 (25.5%)	340 (20.38%)	263 (31.01%)	271 (30.35%)	280 (31.71%)	298 (31.27%)	278 (29.45%)	229 (31.81%)	309 (30.69%)	304 (30.34%)	303 (29.85%)	285 (31.46%)	312 (30.32%)	307 (30.22%)	323 (31.76%)	308 (30.86%)	317 (31.26%)	305 (30.02%)	312 (31.36%)	312 (29.52%)	394 (36.52%)	289 (30.36%)	310 (31.41%)	343 (27.89%)	294 (30.69%)	391 (38.64%)	299 (30.54%)
The ATP-gated Cation Channel (ACC) Family	0	0	0	0	2	7	2	3	7	5	4	7	6	0	7	5	5	4	6	5	6	6	7	5	7	7	6	6	8	4	6	7	6
The Ammonia Transporter Channel (Amt) Family	1	6	2	2	9	7	4	6	5	5	4	6	4	3	4	5	4	4	4	4	5	4	4	5	4	4	4	4	4	4	4	5	4
The Annexin (Annexin) Family	0	0	7	8	8	14	5	12	11	9	11	9	13	7	11	12	12	12	11	11	11	14	13	13	12	11	16	12	13	13	13	12	11
The Bcl-2 (Bcl-2) Family	1	0	1	2	1	4	3	4	3	1	2	4	2	2	3	4	2	3	3	4	6	4	6	5	5	6	10	5	6	4	5	10	4
The Anion Channel-forming Bestrophin (Bestrophin) Family	4	21	4	2	6	4	7	1	3	3	3	3	3	3	4	4	2	3	4	4	4	4	4	3	4	4	3	4	4	3	2	4	4
The BCL2/Adenovirus E1B-interacting Protein 3 (BNip3) Family	1	0	0	0	0	4	1	1	1	1	1	1	1	0	2	2	1	1	2	1	3	2	1	2	2	2	6	2	1	3	2	2	2
The CD20 Ca2+ Channel (CD20) Family	0	0	0	0	0	0	0	0	1	0	0	1	0	0	1	0	5	0	3	3	12	7	9	9	7	4	17	9	9	0	9	16	7
The Intracellular Chloride Channel (CLIC) Family	1	0	1	1	0	0	0	0	1	0	2	1	2	1	4	1	2	0	0	2	1	1	0	1	0	2	5	2	1	4	4	7	0
The Gap Junction-forming Connexin (Connexin) Family	0	0	0	0	0	35	0	0	14	18	16	19	20	0	19	23	15	19	17	20	19	16	16	17	18	15	20	17	17	25	18	21	19
The Ca2+ Release-activated Ca2+ (CRAC) Channel (CRAC-C) Family	2	0	0	0	1	3	1	1	2	3	2	2	2	0	3	2	3	2	2	3	3	3	3	3	2	3	7	3	3	2	3	4	3
The Copper Transporter (Ctr) Family	1	4	3	2	4	2	7	5	2	1	1	2	2	3	2	2	2	2	2	2	2	2	2	2	2	3	2	2	2	2	2	2	3
The Epithelial Chloride Channel (E-ClC) Family	0	0	0	1	5	0	18	22	1	2	1	1	0	1	3	2	3	1	3	3	2	2	2	2	2	2	8	1	2	3	2	4	3
The Epithelial Na+ Channel (ENaC) Family	5	20	25	23	61	10	53	56	11	12	10	13	12	36	12	15	10	11	15	11	12	12	13	14	12	13	9	10	13	15	11	10	13
The Envelope Virus E1 Channel (EVE1-C) Family	0	0	0	0	0	0	0	0	0	0	0	0	0	0	0	0	0	0	0	0	0	0	0	0	0	0	0	0	0	0	0	0	0
The Glutamate-gated Ion Channel (GIC) Family of Neurotransmitter Receptors	5	9	27	36	41	26	11	10	13	12	15	12	11	67	10	11	13	12	12	14	14	11	13	12	11	15	20	8	11	18	9	19	12
The Intracellular Chloride Channel (ICC) Family	0	0	0	0	1	3	2	1	1	1	1	1	1	0	1	1	1	1	1	1	1	1	1	1	1	1	1	1	1	1	1	1	1
The Gap Junction-forming Innexin (Innexin) Family	12	22	8	7	3	5	0	0	3	3	2	3	4	6	3	3	3	3	3	3	3	3	3	3	3	3	3	2	3	4	2	3	2
The Inward Rectifier K+ Channel (IRK-C) Family	2	3	3	6	3	23	4	3	15	15	16	16	13	5	17	17	15	14	17	15	14	14	15	14	15	14	17	12	16	16	13	17	14
The Neurotransmitter Receptor, Cys loop, Ligand-gated Ion Channel (LIC) Family	24	69	23	22	186	74	133	73	41	40	43	43	44	26	43	47	42	44	43	44	45	43	44	43	42	45	48	43	38	44	40	48	41
The Yeast Stretch-Activated, Cation-Selective, Ca2+ Channel, Mid1 (Mid1) Family	0	0	0	0	0	0	0	0	0	0	0	0	0	0	0	0	0	0	0	0	0	0	0	0	0	0	0	0	0	0	0	0	0
The Major Intrinsic Protein (MIP) Family	2	7	7	7	10	16	12	16	10	11	9	12	9	5	14	16	11	13	15	13	12	12	12	12	14	13	11	12	15	8	13	12	11
The CorA Metal Ion Transporter (MIT) Family	0	0	0	0	1	1	1	0	1	1	1	1	1	0	0	1	0	1	1	1	1	1	1	1	1	1	1	1	1	1	1	1	1
The H+- or Na+-translocating Bacterial Flagellar Motor 1ExbBD Outer Membrane Transport Energizer (Mo	0	0	0	0	0	0	1	0	0	0	0	0	0	0	0	1	0	0	0	0	0	0	0	0	0	0	0	0	0	0	0	0	0
The Large Conductance Mechanosensitive Ion Channel (MscL) Family	0	0	0	0	0	0	0	0	1	1	0	1	0	0	0	0	0	0	0	1	1	0	1	1	0	1	0	0	0	0	0	0	0
The Small Conductance Mechanosensitive Ion Channel (MscS) Family	1	0	0	0	0	0	0	0	0	0	0	0	0	0	0	0	0	0	0	0	0	0	0	0	0	0	0	0	0	0	0	0	0
The Non-selective Cation Channel-2 (NSCC2) Family	1	1	1	1	1	1	1	2	1	1	1	1	1	2	1	1	1	1	1	1	1	2	1	1	1	1	1	1	1	1	1	1	1
The Polycystin Cation Channel (PCC) Family	1	0	5	0	121	14	16	14	7	8	8	8	9	1	9	5	10	9	9	9	7	8	7	7	8	7	11	10	11	8	6	11	10
The Plasmolipin (Plasmolipin) Family	0	0	0	0	0	0	0	0	0	0	0	0	0	0	0	0	0	0	0	0	0	0	0	0	0	0	27	0	0	0	0	26	0
The Phospholamban (Ca2+-channel and Ca2+-ATPase Regulator) (PLB) Family	0	0	0	0	0	0	0	0	0	0	0	0	0	0	0	0	0	0	0	0	0	0	0	0	0	0	2	0	0	0	0	2	0
The Phospholemman (PLM) Family	0	0	0	0	0	1	0	0	0	0	0	0	0	0	1	0	0	1	1	0	1	2	2	1	0	1	7	1	3	1	3	9	1
The Presenilin ER Ca2+ Leak Channel (Presenilin) Family	3	0	0	0	4	6	2	5	5	5	6	6	6	0	6	5	6	6	6	6	6	7	7	7	6	7	2	5	7	4	6	2	7
The Ryanodine-Inositol 1,4,5-triphosphate Receptor Ca2+ Channel (RIR-CaC) Family	1	3	3	2	1	0	3	0	0	0	2	3	1	3	0	1	2	1	1	0	0	0	0	1	0	0	6	0	0	0	0	6	0
The Pore-forming Tail Tip pb2 Protein of Phage T5 (T5-pb2) Family	0	0	0	0	0	0	0	0	0	0	0	0	0	0	0	0	0	0	0	0	0	0	0	0	0	0	0	0	0	0	0	0	0
The Chloroplast Envelope Anion Channel-forming Tic110 (Tic110) Family	0	0	0	0	0	0	0	0	0	0	0	0	0	0	0	0	0	0	0	0	0	0	0	0	0	0	0	0	0	0	0	0	0
The Homotrimeric Cation Channel (TRIC) Family	2	0	0	0	2	1	1	1	1	2	2	1	2	0	2	2	1	1	2	2	2	2	2	2	2	2	2	2	2	2	2	2	2
The Transient Receptor Potential Ca2+ Channel (TRP-CC) Family	9	6	7	11	30	17	32	30	10	11	16	12	13	13	12	12	12	14	13	14	16	14	15	12	13	12	22	9	9	14	15	21	14
The Anion Channel Tweety (Tweety) Family	0	0	0	2	1	5	0	1	2	1	1	2	2	2	3	4	3	2	3	2	3	3	3	2	3	3	4	3	0	4	3	3	3
The Urea/Amide Channel (UAC) Family	0	0	0	0	0	0	0	0	0	0	0	0	0	0	0	0	0	0	0	0	0	0	0	0	0	0	0	0	0	0	0	0	0
The Urea Transporter (UT) Family	0	0	0	1	1	3	1	1	2	1	1	2	1	0	1	1	4	1	2	3	2	2	2	2	2	2	3	2	2	2	2	2	2
The Voltage-gated Ion Channel (VIC) Superfamily	46	63	31	38	117	158	63	68	87	97	98	103	92	43	108	96	112	98	108	103	104	102	103	99	107	104	93	95	104	129	93	101	95
The Plant Plasmodesmata (PPD) Family	0	0	0	0	0	0	0	0	0	0	0	0	0	0	0	0	0	0	0	0	0	0	0	0	0	0		0	0	0	0	0	0
The Mitochondrial and Plastid Porin (MPP) Family	0	0	0	0	1	3	1	1	0	0	0	1	0	0	2	2	1	0	0	2	2	2	2	2	3	2		2	2	2	2	0	2
The Nucleotide-sensitive Anion-selective Channel, ICln (ICln) Family	0	0	0	0	1	1	1	2	1	1	1	1	1	0	1	1	0	1	2	0	2	2	3	1	3	1		3	1	1	1	0	1
The OmpA-OmpF Porin (OOP) Family	0	0	0	0	0	0	0	0	0	0	0	0	0	0	0	0	0	0	0	0	0	0	0	0	0	0		0	0	0	0	0	0
The Outer Membrane Factor (OMF) Family	0	0	0	0	0	0	0	0	0	0	0	0	0	0	0	0	0	0	0	0	0	0	0	0	0	1		0	0	0	0	0	0
The Outer Membrane Receptor (OMR) Family	0	0	0	0	0	0	0	0	0	0	0	0	0	0	0	0	0	0	0	0	0	0	0	0	0	0		0	0	0	0	0	0
The Outer Bacterial Membrane Secretin (Secretin) Family	0	0	0	0	0	0	0	0	0	0	0	0	0	0	0	0	0	0	0	0	0	0	0	0	0	0		0	0	0	0	0	0
The Outer Membrane Auxiliary (OMA) Protein Family	0	0	0	0	0	0	0	0	0	0	0	0	0	0	0	0	0	0	0	0	0	0	0	0	0	0		0	0	0	0	0	0
The Voltage-gated Proton Channel (VPC) Family	1	0	0	0	0	1	0	1	0	0	0	0	0	0	0	0	0	0	0	0	0	0	0	0	0	0		0	0	1	0	0	0
The Outer Membrane Protein Insertion Porin (OmpIP) Family	1	0	0	0	0	0	0	0	0	0	0	0	0	0	0	0	0	0	0	0	0	0	0	0	0	0		0	0	0	0	0	0
Secondary Transporter	290 (54.61%)	348 (53.7%)	351 (58.02%)	318 (53.54%)	722 (43.78%)	589 (43.96%)	779 (51.45%)	933 (55.94%)	399 (47.05%)	409 (45.8%)	409 (46.32%)	418 (43.86%)	444 (47.03%)	376 (52.22%)	474 (47.07%)	461 (46.01%)	486 (47.88%)	405 (44.7%)	470 (45.68%)	452 (44.49%)	456 (44.84%)	464 (46.49%)	457 (45.07%)	474 (46.65%)	444 (44.62%)	482 (45.6%)	484 (44.86%)	438 (46.01%)	434 (43.97%)	600 (48.78%)	439 (45.82%)	447 (44.17%)	444 (45.35%)
The 2-Hydroxycarboxylate Transporter (2-HCT) Family	0	0	0	0	0	0	0	0	0	0	0	0	0	0	0	0	0	0	0	0	0	0	0	0	0	0	0	0	0	0	0	0	0
The ATP:ADP Antiporter (AAA) Family	0	0	0	0	1	0	0	0	0	0	0	0	0	0	0	0	0	0	0	0	0	0	0	0	0	0	0	0	0	0	0	0	0
The Amino Acid/Auxin Permease (AAAP) Family	8	11	15	15	13	18	19	23	17	14	14	16	18	19	18	14	18	13	17	18	17	17	17	17	17	17	18	16	0	16	17	17	17
The Aspartate:Alanine Exchanger (AAE) Family	2	0	0	0	0	0	0	0	0	0	0	0	0	0	0	0	0	0	0	0	0	0	0	0	0	0	0	0	0	0	0	0	0
The p-Aminobenzoyl-glutamate Transporter (AbgT) Family	0	0	0	0	0	0	0	0	0	0	0	0	0	0	0	0	0	0	0	0	0	0	0	0	0	0	0	0	0	0	0	0	0
The Arsenical Resistance-3 (ACR3) Family	0	0	0	0	0	0	0	0	0	0	1	0	0	0	1	0	0	0	0	0	1	0	0	0	0	0	0	0	0	1	0	0	0
The Anion Exchanger (AE) Family	9	4	2	3	6	16	4	6	11	9	9	10	11	2	8	9	30	8	10	10	10	10	10	10	10	10	11	9	10	19	10	11	10
The Auxin Efflux Carrier (AEC) Family	2	0	0	0	2	2	2	2	1	1	1	1	1	0	1	1	1	2	1	1	1	1	1	1	1	1	0	1	2	1	1	0	1
The Alanine or Glycine:Cation Symporter (AGCS) Family	1	0	0	0	0	0	0	0	0	0	0	0	0	0	0	0	0	0	0	0	0	0	0	0	0	0	0	0	0	0	0	0	0
The Autoinducer-2 Exporter (AI-2E) Family (Formerly the PerM Family, TC #9.B.22)	1	0	0	0	1	1	1	1	1	0	0	1	0	0	1	0	1	1	1	1	0	1	1	1	1	0	0	0	0	1	0	0	0
The Amino Acid-Polyamine-Organocation (APC) Family	10	11	11	11	21	22	34	48	15	15	17	15	19	16	18	19	15	15	17	18	22	23	21	27	15	29	18	16	14	19	11	13	13
The Aromatic Acid Exporter (ArAE) Family	1	0	0	0	2	0	0	0	0	0	0	0	0	0	0	0	0	0	0	0	0	0	0	0	0	0	0	0	0	0	0	0	0
The Arsenite-Antimonite (ArsB) Efflux Family	1	0	5	2	0	1	1	1	1	1	1	1	1	2	1	1	2	1	1	1	1	1	1	1	1	1	1	1	1	1	1	1	1
The Short Chain Fatty Acid Uptake (AtoE) Family	0	0	0	0	0	0	0	0	0	0	0	0	0	0	0	0	0	0	0	0	0	0	0	0	0	0	0	0	0	0	0	0	0
The Bile Acid:Na+ Symporter (BASS) Family	1	0	2	1	8	5	21	31	3	3	3	2	3	1	3	5	4	3	4	4	5	5	5	6	6	7	9	5	7	8	6	7	6
The Betaine/Carnitine/Choline Transporter (BCCT) Family	0	0	0	0	0	0	0	0	0	0	0	0	0	0	0	0	0	0	0	0	0	0	0	0	0	0	0	0	0	0	0	0	0
The Benzoate:H+ Symporter (BenE) Family	0	0	0	0	0	0	0	0	0	0	0	0	0	0	0	0	0	0	0	0	0	0	0	0	0	0	0	0	0	0	0	0	0
The Biotin Uptake Transporter (BUT) Family	1	0	0	0	2	2	2	3	1	2	1	2	1	0	2	2	1	0	2	1	1	1	2	2	2	2	0	2	1	2	1	0	2
The Ca2+:Cation Antiporter (CaCA) Family	2	8	11	9	15	24	24	15	10	11	14	14	12	10	16	15	13	14	12	11	11	12	12	13	10	11	9	11	11	15	9	9	9
The Cadmium Resistance (CadD) Family	0	0	0	0	0	0	0	0	0	1	1	0	0	0	0	0	0	0	0	0	0	0	0	0	0	0	0	0	0	0	0	0	0
The Cation-Chloride Cotransporter (CCC) Family	13	6	5	5	6	17	7	6	8	8	11	8	8	8	11	9	13	9	13	10	9	9	9	10	9	9	12	9	9	14	9	9	9
The Cation Diffusion Facilitator (CDF) Family	11	8	7	6	9	11	11	14	11	10	9	11	11	8	11	11	9	11	11	12	12	11	11	11	10	10	11	11	11	11	8	11	11
The Chromate Ion Transporter (CHR) Family	0	0	0	0	0	0	0	0	0	0	0	0	0	0	0	0	0	0	0	0	0	0	0	0	0	0	0	0	0	0	0	0	0
The Citrate-Mg2+:H+ (CitM) Citrate-Ca2+:H+ (CitH) Symporter (CitMHS) Family	0	0	0	0	0	0	0	0	0	0	0	0	0	0	0	0	0	0	0	0	0	0	0	0	0	0	0	0	0	0	0	0	0
The Chloride Carrier/Channel (ClC) Family	4	6	3	3	7	13	7	9	11	10	6	9	8	5	8	8	11	9	9	8	8	8	8	8	8	8	10	7	7	13	8	9	8
The Concentrative Nucleoside Transporter (CNT) Family	2	2	2	2	3	1	9	8	3	3	3	3	3	1	3	3	5	3	3	3	3	2	3	8	3	4	5	4	4	1	4	3	5
The Monovalent Cation:Proton Antiporter-1 (CPA1) Family	2	11	5	5	5	11	9	8	10	11	12	11	12	6	11	10	16	10	11	10	11	10	12	10	10	11	11	12	15	13	12	9	11
The Monovalent Cation:Proton Antiporter-2 (CPA2) Family	1	0	0	0	2	2	2	3	2	1	1	2	1	0	3	2	3	2	3	2	3	3	2	3	2	3	1	3	2	2	2	1	2
The Monovalent Cation (K+ or Na+):Proton Antiporter-3 (CPA3) Family	0	0	0	0	0	0	0	0	0	0	0	0	0	0	0	0	0	0	0	0	0	0	0	0	0	0	0	0	0	0	0	0	0
The Choline Transporter Like (CTL) Family	1	0	0	0	3	6	6	10	3	4	4	3	4	0	5	4	5	3	5	5	5	5	5	5	5	5	5	4	5	6	5	5	5
The Dicarboxylate/Amino Acid:Cation (Na+ or H+) Symporter (DAACS) Family	5	6	2	3	3	16	10	7	8	7	7	7	10	4	10	9	11	8	10	9	7	8	8	7	7	7	7	8	7	12	7	7	7
The Divalent Anion:Na+ Symporter (DASS) Family	1	4	3	3	8	6	15	4	6	5	5	4	5	4	5	6	5	5	5	5	5	5	5	5	5	5	7	5	5	8	5	4	5
The C4-Dicarboxylate Uptake (Dcu) Family	2	0	0	0	0	0	0	0	0	0	0	0	0	0	0	0	0	0	0	0	0	0	0	0	0	0	0	0	0	0	0	0	0
The C4-dicarboxylate Uptake C (DcuC) Family	0	0	0	0	0	0	1	0	0	0	0	0	0	0	0	0	0	0	0	0	0	0	0	0	0	0	0	0	0	0	0	0	0
The Drug/Metabolite Transporter (DMT) Superfamily	14	15	14	13	67	37	78	54	29	34	31	34	34	15	36	30	31	34	36	38	36	35	35	36	37	33	35	35	38	40	36	33	34
The Equilibrative Nucleoside Transporter (ENT) Family	0	5	3	3	2	6	4	7	4	3	5	3	3	3	4	2	3	3	5	4	4	4	5	5	4	6	5	4	5	5	5	9	5
The Glutamate:Na+ Symporter (ESS) Family	1	0	0	0	0	0	0	0	0	0	0	0	0	0	0	0	0	0	0	0	0	0	0	0	0	0	0	0	0	0	0	0	0
The Folate-Biopterin Transporter (FBT) Family	0	0	0	0	0	0	0	0	0	0	0	0	0	0	0	0	0	0	0	0	0	0	0	0	0	0	0	0	0	0	0	0	0
The Formate-Nitrite Transporter (FNT) Family	0	0	0	0	0	0	0	1	0	0	0	0	0	0	0	0	0	0	0	0	0	0	0	0	0	0	0	0	0	0	0	0	0
The Gluconate:H+ Symporter (GntP) Family	1	0	0	0	1	0	0	0	0	0	0	0	0	0	0	0	0	0	0	0	0	0	0	0	0	0	0	0	0	1	0	0	0
The Glycoside-Pentoside-Hexuronide (GPH):Cation Symporter Family	5	1	1	8	29	13	15	7	8	10	9	8	8	4	11	11	8	7	10	10	7	8	8	7	9	8	8	8	8	13	8	7	8
The Glycerol Uptake (GUP) Family	0	0	0	0	4	3	1	2	1	2	1	2	1	0	1	1	1	2	1	2	2	2	2	2	1	1	2	2	1	1	2	2	1
The Hydroxy/Aromatic Amino Acid Permease (HAAAP) Family	1	0	0	0	1	0	0	0	0	0	0	0	0	0	0	0	0	0	0	1	0	0	0	0	0	0	0	0	0	0	0	0	0
The 2-Keto-3-Deoxygluconate Transporter (KDGT) Family	0	0	0	0	0	0	0	0	0	0	0	0	0	0	0	0	0	0	0	0	0	0	0	0	0	0	0	0	0	0	0	0	0
The K+ Uptake Permease (KUP) Family	2	0	0	0	0	0	0	0	0	0	0	0	0	0	0	0	0	0	0	0	0	0	0	0	0	0	0	0	0	0	0	0	0
The Lysosomal Cystine Transporter (LCT) Family	3	0	2	7	3	6	3	6	2	3	2	4	2	5	5	6	2	2	4	3	3	3	3	3	3	2	2	4	3	5	3	2	3
The Lactate Permease (LctP) Family	0	0	0	0	0	0	0	0	0	0	0	0	0	0	0	0	0	0	0	0	0	0	0	0	0	0	0	0	0	0	0	0	0
The Branched Chain Amino Acid Exporter (LIV-E) Family	0	0	0	0	0	0	0	0	0	0	0	0	0	0	0	0	0	0	0	0	0	0	0	0	0	0	0	0	0	0	0	0	0
The Branched Chain Amino Acid:Cation Symporter (LIVCS) Family	0	0	0	0	0	0	0	0	0	0	0	0	0	0	0	0	0	0	0	0	0	0	0	0	0	0	0	0	0	0	0	0	0
The L-Lysine Exporter (LysE) Family	0	0	0	0	0	0	0	0	0	0	0	0	0	0	0	0	0	0	0	0	0	0	0	0	0	0	0	0	0	0	0	0	0
The Mitochondrial Carrier (MC) Family	22	34	44	36	38	64	44	47	41	37	39	42	44	39	49	47	45	43	53	49	51	54	53	51	53	52	60	48	53	56	57	53	51
The 4 TMS Multidrug Endosomal Transporter (MET) Family	1	0	0	0	0	3	1	2	3	3	3	4	3	1	2	2	3	3	3	3	2	3	2	2	3	3	4	2	0	2	3	3	2
The Chloroplast Maltose Exporter (MEX) Family	0	0	0	0	0	0	0	0	0	0	0	0	0	0	0	0	0	0	0	0	0	0	0	0	0	0	0	0	0	0	0	0	0
The Major Facilitator Superfamily (MFS)	72	134	136	107	247	136	251	353	82	90	93	91	95	140	107	105	104	92	103	99	102	98	98	102	97	105	102	94	100	128	96	104	99
The Multidrug/Oligosaccharidyl-lipid/Polysaccharide (MOP) Flippase Superfamily	2	0	0	1	4	8	9	3	5	5	4	4	6	0	7	6	6	4	4	6	5	6	6	5	4	5	4	4	4	14	4	4	5
The Malonate:Na+ Symporter (MSS) Family	1	0	0	0	0	0	0	0	0	0	0	0	0	0	0	0	0	0	1	0	0	0	0	0	0	0	0	0	0	0	0	0	0
The Mitochondrial Tricarboxylate Carrier (MTC) Family	1	6	2	2	3	6	5	4	5	5	3	6	5	2	5	5	5	4	4	5	5	5	5	5	5	5	6	5	4	7	4	5	4
The Nucleobase:Cation Symporter-1 (NCS1) Family	0	0	0	0	0	0	0	0	0	0	0	0	0	0	0	0	0	0	0	0	0	0	0	0	0	0	0	0	0	0	0	0	0
The Nucleobase:Cation Symporter-2 (NCS2) Family	4	5	1	1	5	6	9	11	4	4	4	3	5	0	4	4	3	3	4	4	4	4	5	7	6	6	4	3	3	4	3	3	4
The NhaA Na+:H+ Antiporter (NhaA) Family	0	0	0	0	0	0	0	0	0	0	0	0	0	0	0	0	0	0	0	0	0	0	0	0	0	0	0	0	0	0	0	0	0
The NhaB Na+:H+ Antiporter (NhaB) Family	0	0	0	0	0	0	0	0	0	0	0	0	0	0	0	0	0	0	0	0	0	0	0	0	0	0	0	0	0	0	0	0	0
The NhaC Na+:H+ Antiporter (NhaC) Family	0	0	0	0	0	0	0	0	0	0	0	0	0	0	0	0	0	0	0	0	0	0	0	0	0	0	0	0	0	0	0	0	0
The NhaD Na+:H+ Antiporter (NhaD) Family	0	0	0	0	0	0	0	0	0	0	0	0	0	0	0	0	0	0	0	0	0	0	0	0	0	0	0	0	0	0	0	0	0
The Ni2+-Co2+ Transporter (NiCoT) Family	0	0	0	0	1	0	0	1	0	0	0	0	0	0	0	0	0	0	0	0	0	0	0	0	0	0	0	0	0	0	0	0	0
The Metal Ion (Mn2+-iron) Transporter (Nramp) Family	0	2	1	1	2	3	3	2	1	2	2	2	1	0	2	2	2	1	3	2	2	2	2	2	2	4	2	2	3	4	2	2	2
The Neurotransmitter:Sodium Symporter (NSS) Family	9	12	21	17	39	37	27	52	23	20	23	22	25	23	25	24	26	22	23	21	22	23	23	22	21	25	22	27	21	45	20	20	23
The Organo Anion Transporter (OAT) Family	6	6	8	6	35	12	34	37	9	11	11	10	14	7	10	8	10	9	10	10	11	10	10	10	9	10	19	9	12	17	12	13	11
The Oligopeptide Transporter (OPT) Family	0	0	0	0	0	0	1	0	0	0	0	0	0	0	0	0	0	0	0	0	0	0	0	1	0	0	0	0	0	0	0	0	0
The Organic Solute Transporter (OST) Family	0	0	0	1	1	2	8	6	1	3	2	3	3	1	3	3	3	3	2	2	2	2	2	2	2	2	2	2	2	4	1	2	2
The Cytochrome Oxidase Biogenesis (Oxa1) Family	4	0	1	1	3	3	5	4	3	3	1	3	4	1	3	3	3	3	4	3	3	3	3	3	3	5	2	4	5	4	3	2	2
The Inorganic Phosphate Transporter (PiT) Family	4	5	1	1	2	3	0	4	2	2	2	2	2	1	2	2	2	2	2	2	2	2	2	2	2	2	2	2	2	2	2	2	2
The Phosphate:Na+ Symporter (PNaS) Family	2	1	0	0	4	4	6	3	2	2	1	2	3	0	3	2	2	1	2	1	3	3	3	3	3	3	3	2	3	4	2	4	5
The Proton-dependent Oligopeptide Transporter (POT) Family	4	3	3	2	11	5	4	10	4	4	4	4	5	2	5	2	6	4	5	5	5	5	5	5	4	6	5	6	6	9	5	5	4
The Reduced Folate Carrier (RFC) Family	2	3	3	2	2	3	1	1	3	4	4	3	6	2	3	7	4	4	4	3	3	5	3	3	3	3	3	3	4	4	4	4	3
The Riboflavin Transporter (RFT) Family	0	0	0	0	0	0	0	0	0	0	0	0	0	0	0	0	0	0	0	0	0	0	0	0	0	0	0	0	0	0	0	0	0
The Resistance to Homoserine/Threonine (RhtB) Family	1	0	0	0	0	0	0	0	0	0	0	0	0	0	0	0	0	0	0	0	0	0	0	0	0	0	0	0	0	0	0	0	0
The Resistance-Nodulation-Cell Division (RND) Superfamily	19	23	4	7	34	11	19	21	10	12	13	9	11	8	6	12	10	10	11	9	11	14	9	11	11	15	12	11	9	13	10	12	11
The Na+-dependent Bicarbonate Transporter (SBT) Family	0	0	0	0	0	0	0	0	0	0	0	0	0	0	0	0	0	0	0	0	0	0	0	0	0	0	0	0	0	0	0	0	0
The Silicon Transporter (Sit) Family	0	0	0	0	0	0	0	0	0	0	0	0	0	0	0	0	0	0	0	0	0	0	0	0	0	0	0	0	0	0	0	0	0
The Solute:Sodium Symporter (SSS) Family	10	3	19	14	36	17	28	56	12	11	10	11	9	16	14	14	15	10	13	13	12	13	13	13	13	12	13	11	12	31	13	13	13
The Vitamin A Receptor/Transporter (STRA6) Family	0	0	0	0	2	3	6	7	1	1	2	1	0	0	3	1	2	0	1	1	1	1	1	1	1	2	1	2	0	0	1	1	2
The Sulfate Permease (SulP) Family	4	7	9	11	6	9	10	9	11	11	11	11	14	10	11	16	14	11	11	11	11	11	11	11	11	12	14	10	11	11	10	12	12
The Twin Arginine Targeting (Tat) Family	1	0	0	0	0	0	0	0	1	0	0	1	1	0	0	0	0	0	0	0	0	0	0	0	0	0	0	0	0	0	0	0	0
The Telurite-resistance/Dicarboxylate Transporter (TDT) Family	2	0	0	0	0	0	0	0	0	0	0	1	0	0	0	0	0	0	0	0	0	0	0	0	0	0	0	0	0	1	0	0	0
The Threonine/Serine Exporter (ThrE) Family	0	0	0	0	0	0	0	0	0	0	0	0	0	0	0	0	0	0	0	0	0	0	0	0	0	0	0	0	0	0	0	0	0
The Tripartite ATP-independent Periplasmic Transporter (TRAP-T) Family	1	0	0	0	0	0	1	1	0	0	0	0	0	0	0	0	0	0	1	0	0	0	0	1	0	0	0	0	0	0	1	0	0
The K+ Transporter (Trk) Family	0	0	0	0	1	1	0	1	1	0	1	1	0	0	0	2	0	0	1	1	0	0	0	0	0	1	0	0	0	0	0	0	0
The Tricarboxylate Transporter (TTT) Family	0	0	0	0	0	0	0	0	0	0	0	0	0	0	0	0	0	0	0	0	0	0	0	0	0	0	0	0	0	0	0	0	0
The Vacuolar Iron Transporter (VIT) Family	0	0	0	0	0	0	0	0	0	0	0	0	0	0	0	0	0	0	0	0	0	0	0	0	0	0	0	0	0	0	0	0	0
The Zinc (Zn2+)-Iron (Fe2+) Permease (ZIP) Family	10	6	5	9	22	14	21	22	9	11	8	11	12	10	17	16	13	11	14	15	15	16	15	14	15	14	17	14	14	12	16	14	14
Phosphotransferase System (PTS)	6 (0.01%)	0 (0%)	0 (0%)	0 (0%)	1 (0%)	0 (0%)	0 (0%)	0 (0%)	0 (0%)	0 (0%)	0 (0%)	0 (0%)	0 (0%)	0 (0%)	0 (0%)	0 (0%)	0 (0%)	0 (0%)	0 (0%)	0 (0%)	0 (0%)	0 (0%)	0 (0%)	0 (0%)	0 (0%)	0 (0%)	0 (0%)	0 (0%)	0 (0%)	0 (0%)	0 (0%)	0 (0%)	0 (0%)
The PTS Galactitol (Gat) Family	0	0	0	0	0	0	0	0	0	0	0	0	0	0	0	0	0	0	0	0	0	0	0	0	0	0	0	0	0	0	0	0	0
The PTS Glucose-Glucoside (Glc) Family	0	0	0	0	0	0	0	0	0	0	0	0	0	0	0	0	0	0	0	0	0	0	0	0	0	0	0	0	0	0	0	0	0
General PTS	0	0	0	0	0	0	0	0	0	0	0	0	0	0	0	0	0	0	0	0	0	0	0	0	0	0	0	0	0	0	0	0	0
Sugar Specific PTS	6	0	0	0	1	0	0	0	0	0	0	0	0	0	0	0	0	0	0	0	0	0	0	0	0	0	0	0	0	0	0	0	0
Unclassified	31 (5.84%)	0 (0%)	6 (0.99%)	6 (1.01%)	210 (12.73%)	188 (14.03%)	225 (14.86%)	257 (15.41%)	107 (12.62%)	129 (14.45%)	99 (11.21%)	145 (15.22%)	119 (12.61%)	4 (0.56%)	135 (13.41%)	139 (13.87%)	88 (8.67%)	129 (14.24%)	144 (13.99%)	158 (15.55%)	124 (12.19%)	116 (11.62%)	132 (13.02%)	131 (12.89%)	130 (13.07%)	146 (13.81%)	34 (3.15%)	118 (12.39%)	129 (13.07%)	143 (11.63%)	119 (12.42%)	40 (3.95%)	130 (13.28%)
The ATP Exporter (ATP-E) Family	2	0	0	0	1	2	2	4	1	2	1	2	2	0	2	2	3	2	2	2	1	0	2	2	2	2	1	2	2	1	2	2	2
The Bacteriocin Immunity Protein (BIP) Family	0	0	0	0	0	0	0	0	0	0	0	0	0	0	0	0	0	0	0	0	0	0	0	0	0	0	0	0	0	0	0	0	0
The ComC DNA Uptake Competence (ComC) Family	0	0	0	0	0	0	0	0	0	0	0	0	0	0	0	0	0	0	0	0	0	2	0	0	0	0	0	0	0	0	0	0	0
The Capsular Polysaccharide Exporter (CPS-E) Family	0	0	0	0	0	0	0	0	0	0	0	0	0	0	0	0	0	0	0	0	0	0	0	0	0	0	0	0	0	0	0	0	0
The Double Stranded RNA Transporter (dsRNA-T) Family	2	0	0	0	3	1	1	3	2	2	1	3	2	0	4	2	1	3	2	2	2	26	2	2	2	2	2	2	3	1	2	2	2
The Ethanolamine Facilitator (EAF) Family	0	0	0	0	0	0	0	0	0	0	0	0	0	0	0	0	0	0	0	0	0	0	0	0	0	0	0	0	0	0	0	0	0
The Ferrous Iron Uptake (FeoB) Family	7	0	0	0	21	37	14	16	12	20	16	29	24	0	28	30	12	27	34	33	26	0	26	26	28	30	0	21	25	23	27	0	26
The Low Affinity Fe2+ Transporter (FeT) Family	0	0	0	0	0	0	0	0	0	0	0	0	0	0	0	0	0	0	0	0	0	0	0	0	0	0	0	0	0	0	0	0	0
The Ferroportin (FP) Family	0	0	0	0	0	0	0	0	0	0	0	0	0	0	0	0	0	0	0	0	0	71	0	0	0	0	1	0	0	0	0	1	0
The Peptidoglycolipid Addressing Protein (GAP) Family	0	0	0	0	0	0	0	0	0	0	0	0	0	0	0	0	0	0	0	0	0	0	0	0	0	0	0	0	0	0	0	0	0
The HlyC/CorC (HCC) Family	13	0	0	0	162	128	199	218	78	91	64	90	74	0	86	88	55	82	89	106	79	0	86	85	83	93	4	74	85	107	72	4	84
The Iron/Lead Transporter (ILT) Superfamily	0	0	0	0	0	0	0	0	0	0	0	0	0	0	0	0	0	0	0	0	0	3	0	0	0	0	0	0	0	0	0	0	0
The Gram-positive Bacterial Hemoglobin Receptor (IsdB) Family	0	0	0	0	0	0	0	0	0	0	0	0	0	0	0	0	0	0	0	0	0	0	0	0	0	0	0	0	0	0	0	0	0
The Lysosomal Protein Import (LPI) Family	0	0	0	0	8	3	1	1	3	2	3	3	2	0	3	2	3	3	4	3	3	2	3	3	3	3	4	2	3	1	3	4	3
The Lipid-translocating Exporter (LTE) Family	0	0	0	0	0	0	0	0	0	0	0	0	0	0	0	0	0	0	0	0	0	0	0	0	0	0	0	0	0	0	0	0	0
The Magnesium Transporter1 (MagT1) Family	2	0	0	0	1	2	1	2	2	2	3	2	2	0	2	2	2	2	2	2	2	0	2	2	2	2	2	4	2	2	3	3	2
The MerC Mercuric Ion (Hg2+) Uptake (MerC) Family	0	0	0	0	0	0	0	0	0	0	0	0	0	0	0	0	0	0	0	0	0	4	0	0	0	0	0	0	0	0	0	0	0
The MerF Mercuric Ion (Hg2+) Uptake (MerF) Family	0	0	0	0	0	0	0	0	0	0	0	0	0	0	0	0	0	0	0	0	0	3	0	0	0	0	0	0	0	0	0	0	0
The MerTP Mercuric Ion (Hg2+) Permease (MerTP) Family	3	0	0	0	7	3	4	8	3	3	3	5	5	0	3	5	4	3	3	3	5	1	4	4	3	2	0	4	3	3	3	0	4
The Mg2+ Transporter-E (MgtE) Family	1	0	0	1	1	5	1	1	3	3	3	3	3	0	3	2	4	3	3	3	3	0	4	3	3	3	4	3	3	2	3	6	3
The Non ABC Multidrug Exporter (N-MDE) Family	0	0	0	0	0	2	0	0	1	1	2	2	2	0	1	2	1	1	1	1	1	2	1	1	1	2	1	1	0	0	1	1	1
The NhaE Na+(K+):H+ Antiporter (NhaE) Family	0	0	0	0	0	0	0	0	0	0	0	0	0	0	0	0	0	0	0	0	0	0	0	0	0	0	0	0	0	0	0	0	0
The NIPA Mg2+ Uptake Permease (NIPA) Family	0	0	0	0	0	2	0	0	1	2	2	2	2	0	2	1	2	2	2	2	2	0	1	2	2	2	7	2	2	2	2	6	2
The Peroxisomal Protein Importer (PPI) Family	0	0	6	5	0	0	0	0	0	0	0	0	0	4	0	0	0	0	0	0	0	0	0	0	0	0	5	0	0	0	0	8	0
The Integral Membrane Peroxisomal Protein Importer-2 (PPI2) Family	0	0	0	0	0	0	0	0	0	0	0	0	0	0	0	1	0	0	0	0	0	0	0	0	0	0	3	0	0	0	0	3	0
The Putative Peptide Uptake or Activated Fatty Acid Export Permease (PUP) Family	0	0	0	0	0	0	0	0	0	0	0	0	0	0	0	0	0	0	0	0	0	0	0	0	0	0	0	0	0	0	0	0	0
The Pyocin R2 Phage P2 Tail Fiber Protein (Pyocin R2) Family	0	0	0	0	0	0	0	0	0	0	0	0	0	0	0	0	0	0	0	0	0	0	0	0	0	0	0	0	0	0	0	0	0
The Putative SdpAB Peptide Antibiotic-like Killing Factor Exporter (SdpAB) Family	0	0	0	0	0	0	0	0	0	0	0	0	0	0	0	0	0	0	0	0	0	0	0	0	0	0	0	0	0	0	0	0	0
The SdpC (Peptide-Antibiotic Killer Factor) Immunity Protein, SdpI (SdpI) Family	0	0	0	0	0	0	0	0	0	0	0	0	0	0	0	0	0	0	0	0	0	0	0	0	0	0	0	0	0	0	0	0	0
The Tellurium Ion Resistance (TerC) Family	1	0	0	0	0	0	0	0	0	0	0	0	0	0	0	0	0	0	0	0	0	1	0	0	0	0	0	0	0	0	0	0	0
The Putative 4-Toluene Sulfonate Uptake Permease (TSUP) Family	0	0	0	0	0	0	0	0	0	0	0	0	0	0	0	0	0	0	0	0	0	0	0	0	0	0	0	0	0	0	0	0	0
The Unknown BART Superfamily-1 (UBS1) Family	0	0	0	0	3	3	2	3	1	1	1	4	1	0	1	2	1	1	2	1	0		1	1	1	5	0	3	1	1	1	0	1
The YggT or Fanciful K+ Uptake-B (FkuB; YggT) Family	0	0	0	0	0	0	0	0	0	0	0	0	0	0	0	0	0	0	0	0	0		0	0	0	0	0	0	0	0	0	0	0
The Non-Classical Protein Exporter (NCPE) Family	0	0	0	0	0	0	0	0	0	0	0	0	0	0	0	0	0	0	0	0	0	0	0	0	0	0	0	0	0	0	0	0	0
The Ca2+-dependent Phospholipid Scramblase (Scramblase) Family	0	0	0	0	3	0	0	1	0	0	0	0	0	0	0	0	0	0	0	0	0	0	0	0	0	0	0	0	0	0	0	0	0

## Sheet: Kingdom specific families
Prokaryotic specific transporter families of ion channels					Eukaryotic specific transporter families of ion channels								Prokaryotic specific families of secondary transporters					Eukaryotic specific families of secondary transporters
The Envelope Virus E1 Channel (EVE1-C) Family					The Anion Channel Tweety (Tweety) Family								The 2-Hydroxycarboxylate Transporter (2-HCT) Family					The Choline Transporter Like (CTL) Family
The Pore-forming Tail Tip pb2 Protein of Phage T5 (T5-pb2) Family					The ATP-gated Cation Channel (ACC) Family								The p-Aminobenzoyl-glutamate Transporter (AbgT) Family					The 4 TMS Multidrug Endosomal Transporter (MET) Family
The OmpA-OmpF Porin (OOP) Family					The Bcl-2 (Bcl-2) Family								The Short Chain Fatty Acid Uptake (AtoE) Family					The Chloroplast Maltose Exporter (MEX) Family
The Outer Membrane Receptor (OMR) Family					The Ca2+ Release-activated Ca2+ (CRAC) Channel (CRAC-C) Family								The Monovalent Cation (K+ or Na+):Proton Antiporter-3 (CPA3) Family					The Silicon Transporter (Sit) Family
The Outer Bacterial Membrane Secretin (Secretin) Family					The CD20 Ca2+ Channel (CD20) Family								The Branched Chain Amino Acid:Cation Symporter (LIVCS) Family					The Vitamin A Receptor/Transporter (STRA6) Family
The Outer Membrane Auxiliary (OMA) Protein Family					The Chloroplast Envelope Anion Channel-forming Tic110 (Tic110) Family								The NhaB Na+:H+ Antiporter (NhaB) Family					The Organic Solute Transporter (OST) Family
The Cyanobacterial Porin (CBP) Family					The Gap Junction-forming Connexin (Connexin) Family								The Riboflavin Transporter (RFT) Family
					The Intracellular Chloride Channel (ICC) Family								The Na+-dependent Bicarbonate Transporter (SBT) Family
					The Mitochondrial and Plastid Porin (MPP) Family
					The Nucleotide-sensitive Anion-selective Channel, ICln (ICln) Family
					The Outer Membrane Protein Insertion Porin (OmpIP) Family
					The Phospholamban (Ca2+-channel and Ca2+-ATPase Regulator) (PLB) Family
					The Phospholemman (PLM) Family
					The Plant Plasmodesmata (PPD) Family
					The Plasmolipin (Plasmolipin) Family
					The Ryanodine-Inositol 1.4.5-triphosphate Receptor Ca2+ Channel (RIR-CaC) Family
					The Voltage-gated Proton Channel (VPC) Family
					The Yeast Stretch-Activated, Cation-Selective, Ca2+ Channel, Mid1 (Mid1) Family

## Sheet: Statistical analyses
Statistical analyses of the transportome data. Analysis includes t-test. Analyses performed on both the original data and the transformed data.
Analysis of the ATP-Dependent transporters
On original data																			On transformed data
	n	Avg.	Variance	99% Confidence interval				t values															n	Avg.	Variance				t values
Animal	33	0.1103	0.00054657	0.011145				An/Fu***	An/Al***	An/Pr***	An/Ba***	An/Ar***										Animal	33	0.110522	0.000554309				An/Fu***	An/Al***	An/Pr***	An/Ba***	An/Ar***
Fungi	30	0.1374	0.00127006	0.0179347				3.529	9.54968	11.3156	19.586	15.1921										Fungi	30	0.137881	0.00130426				3.52408	9.5097	11.0914	18.4891	14.7053
Algae and plants	30	0.1813	0.00116187	0.0171538																		Algae and plants	30	0.182399	0.00120988
Primitive eukaryotes	30	0.2555	0.00444166	0.0335393					Fu/Al***	Fu/Pr***	Fu/Ba***	Fu/Ar***										Primitive eukaryotes	30	0.258992	0.0048716					Fu/Al***	Fu/Pr***	Fu/Ba***	Fu/Ar***
Bacteria	78	0.3625	0.0116483	0.0322764					4.8788	8.55908	16.2655	12.576										Bacteria	78	0.374121	0.0145443					4.86287	8.44099	15.5792	12.2817
Archaea	48	0.3306	0.00929855	0.0279995						Al/Pr***	Al/Ba***	Al/Ar***										Archaea	48	0.33886	0.0107668						Al/Pr***	Al/Ba***	Al/Ar***
										5.42722	13.2175	9.79204																			5.37956	12.7308	9.61795
											Pr/Ba***	Pr/Ar***																				Pr/Ba***	Pr/Ar***
											6.2098	4.06329																				6.16404	4.06155
												Ba/Ar																					Ba/Ar
												1.72606																					1.73976
															An: animals		Fu: fungi		Al: algae and plants
															Ar: archaea		Ba. Bacteria		Pr: primitive eukaryotes
															For example An/Fu means comparison between animals and fungi.
															*, **, ***: significant changes at 5%, 1%, and 0,1%, respectively
Analysis of the ABC transporters
On original data																			On transformed data
	n	Avg.	Variance	99% Confidence interval				t values															n	Avg.	Variance				t values
Animal	33	0.0518667	0.000202485	0.00678347				An/Fu***	An/Al***	An/Pr***	An/Ba***	An/Ar***										Animal	33	0.0518957	0.000203313				An/Fu***	An/Al***	An/Pr***	An/Ba***	An/Ar***
Fungi	30	0.0647733	0.000188543	0.00691015				3.66219	11.5602	11.1744	22.4488	16.6905										Fungi	30	0.0648247	0.000189373				3.66074	11.5447	11.1469	21.9111	16.2076
Algae and plants	30	0.101683	0.000373035	0.00971977																		Algae and plants	30	0.101879	0.00037751
Primitive eukaryotes	30	0.128237	0.00121719	0.0175574					Fu/Al***	Fu/Pr***	Fu/Ba***	Fu/Ar***										Primitive eukaryotes	30	0.128668	0.00123823					Fu/Al***	Fu/Pr***	Fu/Ba***	Fu/Ar***
Bacteria	78	0.269845	0.00687561	0.0247976					8.53099	9.27112	21.1029	15.6938										Bacteria	78	0.27433	0.00755779					8.52412	9.25492	20.6224	15.2587
Archaea	48	0.269498	0.00786656	0.0257534						Al/Pr***	Al/Ba***	Al/Ar***										Archaea	48	0.274173	0.00873236						Al/Pr***	Al/Ba***	Al/Ar***
										3.64712	16.7673	12.638																			3.65035	16.4817	12.3539
											Pr/Ba***	Pr/Ar***																				Pr/Ba***	Pr/Ar***
											12.4814	9.87914																				12.392	9.73943
												Ba/Ar																					Ba/Ar
												0.0218546																					0.00936898
															An: animals		Fu: fungi		Al: algae and plants
															Ar: archaea		Ba. Bacteria		Pr: primitive eukaryotes
															For example An/Fu means comparison between animals and fungi.
															*, **, ***: significant changes at 5%, 1%, and 0,1%, respectively
Analysis of the ion channels
On original data																			On transformed data.
	n	Avg.	Variance	99% Confidence interval				t values															n	Avg.	Variance				t values
Animal	33	0.306624	0.00126327	0.0169435				An/Fu***	An/Al***	An/Pr***	An/Ba***	An/Ar***										Animal	33	0.31186	0.00139362				An/Fu***	An/Al***	An/Pr***	An/Ba***	An/Ar***
Fungi	30	0.0649833	0.000421677	0.0103341				33.4016	21.6947	26.4175	33.9183	32.5157										Fungi	30	0.0650431	0.000423844				32.8771	21.5553	26.2205	33.3757	32.0444
Algae and plants	30	0.130873	0.000820401	0.0144143																		Algae and plants	30	0.131306	0.000837949
Primitive eukaryotes	30	0.09181	0.00083521	0.0145439					Fu/Al***	Fu/Pr***	Fu/Ba	Fu/Ar										Primitive eukaryotes	30	0.0919769	0.000842781					Fu/Al***	Fu/Pr***	Fu/Ba	Fu/Ar
Bacteria	78	0.0599923	0.00113814	0.0100891					10.2401	4.14457	0.932496	0.0775785										Bacteria	78	0.0600667	0.00114538					10.2174	4.14509	0.927087	0.0742841
Archaea	48	0.06455	0.00082294	0.00832965						Al/Pr***	Al/Ba***	Al/Ar***										Archaea	48	0.0646267	0.000830186						Al/Pr***	Al/Ba***	Al/Ar***
										5.25837	10.9452	9.94326																			5.25449	10.9128	9.91504
											Pr/Ba***	Pr/Ar***																				Pr/Ba***	Pr/Ar***
											4.88453	4.06436																				4.87892	4.05966
												Ba/Ar																					Ba/Ar
												0.809036																					0.806344
															An: animals		Fu: fungi		Al: algae and plants
															Ar: archaea		Ba. Bacteria		Pr: primitive eukaryotes
															For example An/Fu means comparison between animals and fungi.
															*, **, ***: significant changes at 5%, 1%, and 0,1%, respectively
Analysis of the secondary transporters
On original data																			On transformed data.
	n	Avg.	Variance	99% Confidence interval				t values															n	Avg.	Variance				t values
Animal	33	0.474345	0.00150205	0.0184756				An/Fu***	An/Al***	An/Pr***	An/Ba	An/Ar***										Animal	33	0.494765	0.0020087				An/Fu***	An/Al***	An/Pr***	An/Ba	An/Ar***
Fungi	30	0.758127	0.00331409	0.028971				22.7217	16.8938	8.80827	0.47657	4.30043										Fungi	30	0.864596	0.00747481				21.004	16.6762	8.58389	0.745317	4.37199
Algae and plants	30	0.645683	0.00172032	0.0208731																		Algae and plants	30	0.703066	0.00285456
Primitive eukaryotes	30	0.59867	0.0046111	0.0341731					Fu/Al***	Fu/Pr***	Fu/Ba***	Fu/Ar***										Primitive eukaryotes	30	0.644499	0.00730224					Fu/Al***	Fu/Pr***	Fu/Ba***	Fu/Ar***
Bacteria	78	0.481823	0.0156527	0.0374152					8.68	9.81066	15.6641	11.2122										Bacteria	78	0.508105	0.0202378					8.70517	9.91702	15.8071	11.2793
Archaea	48	0.547373	0.0116569	0.0313498						Al/Pr**	Al/Ba***	Al/Ar***										Archaea	48	0.585014	0.0175315						Al/Pr**	Al/Ba***	Al/Ar***
										3.23617	10.2011	5.67409																			3.18299	10.3531	5.50186
											Pr/Ba***	Pr/Ar*																				Pr/Ba***	Pr/Ar*
											6.20702	2.57597																				6.08232	2.41115
												Ba/Ar**																					Ba/Ar**
												3.11251																					3.0771
															An: animals		Fu: fungi		Al: algae and plants
															Ar: archaea		Ba. Bacteria		Pr: primitive eukaryotes
															For example An/Fu means comparison between animals and fungi.
															*, **, ***: significant changes at 5%, 1%, and 0,1%, respectively
Analysis of the ATPases
On original data																			On transformed data.
	n	Avg.	Variance	99% Confidence interval				t values															n	Avg.	Variance				t values
Animal	33	0.0428636	0.000128275	0.00539916				An/Fu	An/Al**	An/Pr***	An/Ba	An/Ar										Animal	33	0.0428792	0.000128472				An/Fu	An/Al**	An/Pr***	An/Ba	An/Ar
Fungi	30	0.0462367	0.000314573	0.0089257				0.88971	3.19884	9.56597	1.19341	0.482878										Fungi	30	0.0462623	0.000316141				0.890551	3.19862	9.54512	1.19973	0.485272
Algae and plants	30	0.0516067	0.000107497	0.0052177																		Algae and plants	30	0.0516325	0.000107876
Primitive eukaryotes	30	0.0937867	0.000733528	0.0136298					Fu/Al	Fu/Pr***	Fu/Ba	Fu/Ar										Primitive eukaryotes	30	0.0939613	0.000742412					Fu/Al	Fu/Pr***	Fu/Ba	Fu/Ar
Bacteria	78	0.0482346	0.00127667	0.0106854					1.43167	8.0447	0.385555	0.353035										Bacteria	78	0.0483022	0.00129005					1.42845	8.02998	0.392028	0.351639
Archaea	48	0.0446479	0.000468797	0.00628688						Al/Pr***	Al/Ba	Al/Ar										Archaea	48	0.0446759	0.000471104						Al/Pr***	Al/Ba	Al/Ar
										7.96641	0.754944	1.90455																			7.95086	0.742183	1.89966
											Pr/Ba***	Pr/Ar***																				Pr/Ba***	Pr/Ar***
											7.12984	8.40039																				7.10601	8.38342
												Ba/Ar																					Ba/Ar
												0.701602																					0.706393
															An: animals		Fu: fungi		Al: algae and plants
															Ar: archaea		Ba. Bacteria		Pr: primitive eukaryotes
															For example An/Fu means comparison between animals and fungi.
															*, **, ***: significant changes at 5%, 1%, and 0,1%, respectively
Analysis of the other ATP-dependent (excluding ABCs and ATPases) transporters
On original data																			On transformed data.
	n	Avg.	Variance	99% Confidence interval				t values															n	Avg.	Variance				t values
Animal	33	0.0155333	0.000176295	0.00632959				An/Fu***	An/Al***	An/Pr***	An/Ba***	An/Ar***										Animal	33	0.015536	0.000176472				An/Fu*	An/Al**	An/Pr**	An/Ba***	An/Ar
Fungi	30	0.0423667	0.000138462	0.00592171				8.50346	7.71742	12.0745	5.70981	6.77482										Fungi	30	0.0263382	0.000455102				2.38478	2.84206	2.93219	5.70229	0.305171
Algae and plants	30	0.0462367	0.000314573	0.0089257																		Algae and plants	30	0.0280216	0.000418563
Primitive eukaryotes	30	0.0516067	0.000107497	0.0052177					Fu/Al	Fu/Pr**	Fu/Ba	Fu/Ar*										Primitive eukaryotes	30	0.0334655	0.000961262					Fu/Al	Fu/Pr	Fu/Ba**	Fu/Ar*
Bacteria	78	0.0444679	0.00158633	0.0119111					0.995877	3.22702	0.420652	2.57124										Bacteria	78	0.0445357	0.00160024					0.311942	1.03729	3.04623	2.29244
Archaea	48	0.0585417	0.00167799	0.0118943						Al/Pr	Al/Ba	Al/Ar										Archaea	48	0.016442	0.000166348						Al/Pr	Al/Ba**	Al/Ar*
										1.43167	0.31858	1.82534																			0.802712	2.81285	2.77459
											Pr/Ba	Pr/Ar																				Pr/Ba	Pr/Ar**
											1.45959	1.11708																				1.52699	2.85686
												Ba/Ar																					Ba/Ar***
												1.89262																					5.73681
															An: animals		Fu: fungi		Al: algae and plants
															Ar: archaea		Ba. Bacteria		Pr: primitive eukaryotes
															For example An/Fu means comparison between animals and fungi.
															*, **, ***: significant changes at 5%, 1%, and 0,1%, respectively
Analysis of the ATP-Dependent transporters among prokaryotes group I, II, and III
On original data																			On transformed data.
	n	Avg.	Variance	99% Confidence interval				t values															n	Avg.	Variance				t values
Group I	42	0.416455	0.0128058	0.0471666				I/II***	I/III***	II/III												Group I	42	0.433659	0.0168174				I/II***	I/III***	II/III
Group II	43	0.332923	0.00954964	0.0401637				3.63874	5.8405	1.82138												Group II	43	0.341305	0.0108735				3.6133	5.72463	1.87914
Group III	41	0.300939	0.00353771	0.0250915																		Group III	41	0.306267	0.00388679
															For example I/II means comparison between groups I and II
															*, **, ***: significant changes at 5%, 1%, and 0,1%, respectively
Analysis of the ABC transporters among prokaryotes group I, II, and III
On original data																			On transformed data.
	n	Avg.	Variance	99% Confidence interval				t values															n	Avg.	Variance				t values
Group I	42	0.315655	0.00721928	0.0354143				I/II**	I/III***	II/III												Group I	42	0.322522	0.0081703				I/II**	I/III***	II/III
Group II	43	0.261944	0.00771094	0.0360906				2.86599	5.38086	1.94615												Group II	43	0.266224	0.00844403				2.84749	5.37368	1.9771
Group III	41	0.230798	0.00314926	0.0236738																		Group III	41	0.23328	0.00333204
															For example I/II means comparison between groups I and II
															*, **, ***: significant changes at 5%, 1%, and 0,1%, respectively
Analysis of the ion channels among prokaryotes group I, II, and III
On original data																			On transformed data.
	n	Avg.	Variance	99% Confidence interval				t values															n	Avg.	Variance				t values
Group I	42	0.0460214	0.000980372	0.0130505				I/II**	I/III***	II/III												Group I	42	0.0460627	0.000984094				I/II**	I/III***	II/III
Group II	43	0.0670698	0.000891368	0.0122707				3.17058	3.96783	0.804131												Group II	43	0.0671574	0.000900422				3.16683	3.96409	0.801801
Group III	41	0.0722171	0.000830015	0.0121537																		Group III	41	0.0723142	0.000837409
															For example I/II means comparison between groups I and II
															*, **, ***: significant changes at 5%, 1%, and 0,1%, respectively
Analysis of the secondary transporters among prokaryotes group I, II, and III
On original data																			On transformed data.
	n	Avg.	Variance	99% Confidence interval				t values															n	Avg.	Variance				t values
Group I	42	0.414255	0.0147722	0.0506587				I/II***	I/III***	II/III												Group I	42	0.431437	0.0186105				I/II***	I/III***	II/III
Group II	43	0.53804	0.0139596	0.0485598				4.75969	7.44823	1.53228												Group II	43	0.574842	0.0208243				4.70902	7.40576	1.29889
Group III	41	0.568822	0.00323637	0.023999																		Group III	41	0.606689	0.00479249
															For example I/II means comparison between groups I and II
															*, **, ***: significant changes at 5%, 1%, and 0,1%, respectively

## Sheet: Transporter families
Supplementary Table 2. Transporter families and their corresponding classification codes.
ATP-dependent transporters	TC identifiers
The ATP-binding Cassette (ABC) Superfamily	3.A.1
The H+- or Na+-translocating F-type, V-type and A-type ATPase (F-ATPase) Superfamily	3.A.2
The P-type ATPase (P-ATPase) Superfamily	3.A.3
The Arsenite-Antimonite (ArsAB) Efflux Family	3.A.4
The H+-translocating Pyrophosphatase (H+-PPase) Family	3.A.10
The Type II (General) Secretory Pathway (IISP) Family	3.A.5
The Type IV (Conjugal DNA-Protein Transfer or VirB) Secretory Pathway (IVSP) Family	3.A.7
The Bacterial Competence-related DNA Transformation Transporter (DNA-T) Family	3.A.11
The Mitochondrial Protein Translocase (MPT) Family	3.A.8
The Type III (Virulence-related) Secretory Pathway (IIISP) Family	3.A.6
The Outer Membrane Protein Secreting Main Terminal Branch (MTB)	3.A.15
The Chloroplast Envelope Protein Translocase (CEPT or Tic-Toc) Family	3.A.9
The Fimbrilin/Protein Exporter (FPE) Family	3.A.14
The Septal DNA Translocator (S-DNA-T) Family	3.A.12
The Filamentous Phage Exporter (FPhE) Family	3.A.13
Ion channels	TC identifiers
The Voltage-gated Ion Channel (VIC) Superfamily	1.A.1
The Neurotransmitter Receptor, Cys loop, Ligand-gated Ion Channel (LIC) Family	1.A.9
The Glutamate-gated Ion Channel (GIC) Family of Neurotransmitter Receptors	1.A.10
The Epithelial Na+ Channel (ENaC) Family	1.A.6
The Transient Receptor Potential Ca2+ Channel (TRP-CC) Family	1.A.4
The Plasmolipin (Plasmolipin) Family	1.A.64
The Inward Rectifier K+ Channel (IRK-C) Family	1.A.2
The Annexin (Annexin) Family	1.A.31
The Major Intrinsic Protein (MIP) Family	1.A.8
The Gap Junction-forming Innexin (Innexin) Family	1.A.25
The Gap Junction-forming Connexin (Connexin) Family	1.A.24
The Anion Channel-forming Bestrophin (Bestrophin) Family	1.A.46
The CD20 Ca2+ Channel (CD20) Family	1.A.37
The Polycystin Cation Channel (PCC) Family	1.A.5
The Bcl-2 (Bcl-2) Family	1.A.21
The Ryanodine-Inositol 1,4,5-triphosphate Receptor Ca2+ Channel (RIR-CaC) Family	1.A.3
The Ammonia Transporter Channel (Amt) Family	1.A.11
The Copper Transporter (Ctr) Family	1.A.56
The Phospholemman (PLM) Family	1.A.27
The Intracellular Chloride Channel (CLIC) Family	1.A.12
The Epithelial Chloride Channel (E-ClC) Family	1.A.13
The ATP-gated Cation Channel (ACC) Family	1.A.7
The Ca2+ Release-activated Ca2+ (CRAC) Channel (CRAC-C) Family	1.A.52
The Anion Channel Tweety (Tweety) Family	1.A.48
The BCL2/Adenovirus E1B-interacting Protein 3 (BNip3) Family	1.A.20
The Non-selective Cation Channel-2 (NSCC2) Family	1.A.15
The Urea Transporter (UT) Family	1.A.28
The Presenilin ER Ca2+ Leak Channel (Presenilin) Family	1.A.54
The Phospholamban (Ca2+-channel and Ca2+-ATPase Regulator) (PLB) Family	1.A.50
The Homotrimeric Cation Channel (TRIC) Family	1.A.62
The CorA Metal Ion Transporter (MIT) Family	1.A.35
The Intracellular Chloride Channel (ICC) Family	1.A.36
The Small Conductance Mechanosensitive Ion Channel (MscS) Family	1.A.23
The Yeast Stretch-Activated, Cation-Selective, Ca2+ Channel, Mid1 (Mid1) Family	1.A.16 (8.A.41)
The Large Conductance Mechanosensitive Ion Channel (MscL) Family	1.A.22
The Chloroplast Envelope Anion Channel-forming Tic110 (Tic110) Family	1.A.18
The Pore-forming Tail Tip pb2 Protein of Phage T5 (T5-pb2) Family	1.A.44
The Urea/Amide Channel (UAC) Family	1.A.29
The Envelope Virus E1 Channel (EVE1-C) Family	1.A.34
The H+- or Na+-translocating Bacterial Flagellar Motor 1ExbBD Outer Membrane Transport Energizer	1.A.30
The Plant Plasmodesmata (PPD) Family	1.I.2
The Mitochondrial and Plastid Porin (MPP) Family	1.B.8
The Nucleotide-sensitive Anion-selective Channel, ICln (ICln) Family	1.A.47
The OmpA-OmpF Porin (OOP) Family	1.B.6
The Outer Membrane Factor (OMF) Family	1.B.17
The Outer Membrane Receptor (OMR) Family	1.B.14
The Outer Bacterial Membrane Secretin (Secretin) Family	1.B.22
The Outer Membrane Auxiliary (OMA) Protein Family	1.B.18
The Ryanodine-Inositol 1.4.5-triphosphate Receptor Ca2+ Channel (RIR-CaC) Family	1.A.3
The Voltage-gated Proton Channel (VPC) Family	1.A.51
The Outer Membrane Protein Insertion Porin (OmpIP) Family	1.B.33
The Cyanobacterial Porin (CBP) Family	1.B.23
Secondary transporters	TC identifiers
The Major Facilitator Superfamily (MFS)	2.A.1
The Mitochondrial Carrier (MC) Family	2.A.29
The Drug/Metabolite Transporter (DMT) Superfamily	2.A.7
The Neurotransmitter:Sodium Symporter (NSS) Family	2.A.22
The Amino Acid/Auxin Permease (AAAP) Family	2.A.18
The Amino Acid-Polyamine-Organocation (APC) Family	2.A.3
The Solute:Sodium Symporter (SSS) Family	2.A.21
The Resistance-Nodulation-Cell Division (RND) Superfamily	2.A.6
The Sulfate Permease (SulP) Family	2.A.53
The Zinc (Zn2+)-Iron (Fe2+) Permease (ZIP) Family	2.A.5
The Organo Anion Transporter (OAT) Family	2.A.60
The Ca2+:Cation Antiporter (CaCA) Family	2.A.19
The Cation Diffusion Facilitator (CDF) Family	2.A.4
The Monovalent Cation:Proton Antiporter-1 (CPA1) Family	2.A.36
The Cation-Chloride Cotransporter (CCC) Family	2.A.30
The Chloride Carrier/Channel (ClC) Family	2.A.49
The Anion Exchanger (AE) Family	2.A.31
The Glycoside-Pentoside-Hexuronide (GPH):Cation Symporter Family	2.A.2
The Dicarboxylate/Amino Acid:Cation (Na+ or H+) Symporter (DAACS) Family	2.A.23
The Equilibrative Nucleoside Transporter (ENT) Family	2.A.57
The Divalent Anion:Na+ Symporter (DASS) Family	2.A.47
The Mitochondrial Tricarboxylate Carrier (MTC) Family	2.A.54
The Proton-dependent Oligopeptide Transporter (POT) Family	2.A.17
The Bile Acid:Na+ Symporter (BASS) Family	2.A.28
The Lysosomal Cystine Transporter (LCT) Family	2.A.43
The Reduced Folate Carrier (RFC) Family	2.A.48
The Concentrative Nucleoside Transporter (CNT) Family	2.A.41
The Nucleobase:Cation Symporter-2 (NCS2) Family	2.A.40
The Inorganic Phosphate Transporter (PiT) Family	2.A.20
The Arsenite-Antimonite (ArsB) Efflux Family	2.A.45
The Choline Transporter Like (CTL) Family	2.A.92
The Multidrug/Oligosaccharidyl-lipid/Polysaccharide (MOP) Flippase Superfamily	2.A.66
The Metal Ion (Mn2+-iron) Transporter (Nramp) Family	2.A.55
The Phosphate:Na+ Symporter (PNaS) Family	2.A.58
The 4 TMS Multidrug Endosomal Transporter (MET) Family	2.A.74
The Cytochrome Oxidase Biogenesis (Oxa1) Family	2.A.9
The Organic Solute Transporter (OST) Family	2.A.82
The Glycerol Uptake (GUP) Family	2.A.50
The Monovalent Cation:Proton Antiporter-2 (CPA2) Family	2.A.37
The Vitamin A Receptor/Transporter (STRA6) Family	2.A.90
The Nucleobase:Cation Symporter-1 (NCS1) Family	2.A.39
The Oligopeptide Transporter (OPT) Family	2.A.67
The Telurite-resistance/Dicarboxylate Transporter (TDT) Family	2.A.16
The K+ Transporter (Trk) Family	2.A.38
The Auxin Efflux Carrier (AEC) Family	2.A.69
The Threonine/Serine Exporter (ThrE) Family	2.A.79
The Arsenical Resistance-3 (ACR3) Family	2.A.59
The Ni2+-Co2+ Transporter (NiCoT) Family	2.A.52
The Formate-Nitrite Transporter (FNT) Family	2.A.44
The Chromate Ion Transporter (CHR) Family	2.A.51
The K+ Uptake Permease (KUP) Family	2.A.72
The Aromatic Acid Exporter (ArAE) Family	2.A.85
The Folate-Biopterin Transporter (FBT) Family	2.A.71
The Hydroxy/Aromatic Amino Acid Permease (HAAAP) Family	2.A.42
The ATP:ADP Antiporter (AAA) Family	2.A.12
The Vacuolar Iron Transporter (VIT) Family	2.A.89
The Twin Arginine Targeting (Tat) Family	2.A.64
The NhaD Na+:H+ Antiporter (NhaD) Family	2.A.62
The Chloroplast Maltose Exporter (MEX) Family	2.A.84
The Betaine/Carnitine/Choline Transporter (BCCT) Family	2.A.15
The Silicon Transporter (Sit) Family	2.A.32
The NhaA Na+:H+ Antiporter (NhaA) Family	2.A.33
The NhaC Na+:H+ Antiporter (NhaC) Family	2.A.35
The Autoinducer-2 Exporter (AI-2E) Family (Formerly the PerM Family, TC #9.B.22)	2.A.86
The Lactate Permease (LctP) Family	2.A.14
The Gluconate:H+ Symporter (GntP) Family	2.A.8
The Tripartite ATP-independent Periplasmic Transporter (TRAP-T) Family	2.A.56
The Na+-dependent Bicarbonate Transporter (SBT) Family	2.A.83
The Malonate:Na+ Symporter (MSS) Family	2.A.70
The NhaB Na+:H+ Antiporter (NhaB) Family	2.A.34
The Cadmium Resistance (CadD) Family	2.A.77
The 2-Keto-3-Deoxygluconate Transporter (KDGT) Family	2.A.10
The Short Chain Fatty Acid Uptake (AtoE) Family	2.A.73
The 2-Hydroxycarboxylate Transporter (2-HCT) Family	2.A.24
The p-Aminobenzoyl-glutamate Transporter (AbgT) Family	2.A.68
The Riboflavin Transporter (RFT) Family	2.A.87
The Citrate-Mg2+:H+ (CitM) Citrate-Ca2+:H+ (CitH) Symporter (CitMHS) Family	2.A.11
The Benzoate:H+ Symporter (BenE) Family	2.A.46
The Glutamate:Na+ Symporter (ESS) Family	2.A.27
The C4-Dicarboxylate Uptake (Dcu) Family	2.A.13
The Aspartate:Alanine Exchanger (AAE) Family	2.A.81
The C4-dicarboxylate Uptake C (DcuC) Family	2.A.61
The L-Lysine Exporter (LysE) Family	2.A.75
The Branched Chain Amino Acid:Cation Symporter (LIVCS) Family	2.A.26
The Biotin Uptake Transporter (BUT) Family	2.A.88
The Branched Chain Amino Acid Exporter (LIV-E) Family	2.A.78
The Alanine or Glycine:Cation Symporter (AGCS) Family	2.A.25
The Tricarboxylate Transporter (TTT) Family	2.A.80
The Resistance to Homoserine/Threonine (RhtB) Family	2.A.76
The Monovalent Cation (K+ or Na+):Proton Antiporter-3 (CPA3) Family	2.A.63
